# Supplementary material for: 1,8-Dihydr­oxy-2,4,5,7-tetra­nitro-9,10-anthraquinone
Source: Acta Crystallogr Sect E Struct Rep Online. 2010 Apr 24;66(Pt 5):o1164. doi: 10.1107/S1600536810014431 (PMC2979082; doi:10.1107/S1600536810014431)
Supplement: Supplementary file 1 [file e-66-o1164-sup1.cif]

##############################################################################
###                                                                        ###
###        Electronic paper (Acta Crystallographica Section E)             ###
###                                                                        ###
##############################################################################
#                                                                            #
# This CIF contains the data in a paper accepted for publication in Acta     #
# Crystallographica Section E. It conforms to the requirements of Notes      #
# for Authors for Section E, and has been peer reviewed under the auspices   #
# of the IUCr Commission on Journals.                                        #
#                                                                            #
# Full details of the Crystallographic Information File format               #
# are given in the paper "The Crystallographic Information File (CIF):       #
# a New Standard Archive File for Crystallography" by S. R. Hall, F. H.      #
# Allen and I. D. Brown [Acta Cryst. (1991), A47, 655-685].                  #
#                                                                            #
# The current version of the core CIF dictionary is obtainable from          #
# ftp://ftp.iucr.org/pub/cif_core.dic. The current version number is 2.4.    #
#                                                                            #
# Software is freely available for graphical display of the structure(s) in  #
# this CIF.  For information consult the CIF home page http://www.iucr.org/  #
# cif/home.html                                                              #
#                                                                            #
# This file may be used for bona fide research purposes within the           #
# scientific community so long as proper attribution is given to the journal # 
# article from which it was obtained.                                        #
#                                                                            #
##############################################################################
                                             
data_global
_audit_creation_method     SHELXL-97
_journal_date_recd_electronic     2010-04-19
_journal_date_accepted     2010-04-19
_journal_name_full     'Acta Crystallographica, Section E'
_journal_year     2010
_journal_volume     66
_journal_issue      5
_journal_page_first     o1164
_journal_page_last     o1164
_journal_paper_category     QO
_journal_coeditor_code     BT5249
_publ_contact_author
;
     Dr. Seik Weng Ng
     Department of Chemistry
     University of Malaya
     50603 Kuala Lumpur
     Malaysia
;
_publ_contact_author_email     seikweng@um.edu.my
_publ_contact_author_fax     '03 7967 4193'
_publ_contact_author_phone     '03 7967 6778'
_publ_section_title
;
1,8-Dihydroxy-2,4,5,7-tetranitro-9,10-anthraquinone
;
loop_
    _publ_author_name
    _publ_author_address
    'Armaghan, Mahsa'
;
Department of Chemistry
General Campus
Shahid Beheshti University
Tehran 1983963113
Iran
;
    'Amini, Mostafa M.'
;
Department of Chemistry
General Campus
Shahid Beheshti University
Tehran 1983963113
Iran
;
    'Ng, Seik Weng'
;
Department of Chemistry
University of Malaya
50603 Kuala Lumpur
Malaysia
;
_publ_section_synopsis     .
data_I
_audit_creation_method     SHELXL-97
_chemical_name_systematic
;
1,8-Dihydroxy-2,4,5,7-tetranitro-9,10-anthraquinone
;
_chemical_name_common     ?
_chemical_formula_moiety     'C14 H4 N4 O12'
_chemical_formula_sum     'C14 H4 N4 O12'
_chemical_formula_iupac     'C14 H4 N4 O12'
_chemical_formula_weight     420.21
_chemical_melting_point     ?
_symmetry_cell_setting     Monoclinic
_symmetry_space_group_name_H-M     'P 21/c'
_symmetry_space_group_name_Hall     '-P 2ybc'
loop_
    _symmetry_equiv_pos_as_xyz
    'x, y, z'
    '-x, y+1/2, -z+1/2'
    '-x, -y, -z'
    'x, -y-1/2, z-1/2'
_cell_length_a     17.726(2)
_cell_length_b     9.0070(10)
_cell_length_c     9.7310(10)
_cell_angle_alpha     90.00
_cell_angle_beta     102.643(2)
_cell_angle_gamma     90.00
_cell_volume     1515.9(3)
_cell_formula_units_Z     4
_cell_measurement_reflns_used     2323
_cell_measurement_theta_min     2.3
_cell_measurement_theta_max     27.5
_cell_measurement_temperature     223(2)
_exptl_crystal_description     Plate
_exptl_crystal_colour     Brown
_exptl_crystal_size_max     0.35
_exptl_crystal_size_mid     0.25
_exptl_crystal_size_min     0.10
_exptl_crystal_density_diffrn     1.841
_exptl_crystal_density_meas     ?
_exptl_crystal_density_method     'not measured'
_exptl_crystal_F_000     848
_exptl_absorpt_coefficient_mu     0.167
_exptl_absorpt_correction_type     None
_exptl_absorpt_process_details     ?
_exptl_absorpt_correction_T_min     ?
_exptl_absorpt_correction_T_max     ?
_diffrn_ambient_temperature     223(2)
_diffrn_radiation_type     MoK\a
_diffrn_radiation_wavelength     0.71073
_diffrn_radiation_monochromator     graphite
_diffrn_measurement_device_type     'Bruker SMART APEX diffractometer'
_diffrn_measurement_method     '\w scans'
_diffrn_detector_area_resol_mean     ?
_diffrn_reflns_number     11323
_diffrn_reflns_av_R_equivalents     0.0451
_diffrn_reflns_av_sigmaI/netI     0.0428
_diffrn_reflns_theta_min     1.18
_diffrn_reflns_theta_max     25.00
_diffrn_reflns_theta_full     25.00
_diffrn_measured_fraction_theta_max     1.000
_diffrn_measured_fraction_theta_full     1.000
_diffrn_reflns_limit_h_min     -19
_diffrn_reflns_limit_h_max     21
_diffrn_reflns_limit_k_min     -10
_diffrn_reflns_limit_k_max     10
_diffrn_reflns_limit_l_min     -11
_diffrn_reflns_limit_l_max     11
_diffrn_standards_number     0
_diffrn_standards_interval_count     0
_diffrn_standards_interval_time     0
_diffrn_standards_decay_%     0
_reflns_number_total     2672
_reflns_number_gt     2034
_reflns_threshold_expression     I>2\s(I)
_refine_ls_structure_factor_coef     Fsqd
_refine_ls_matrix_type     full
_refine_ls_R_factor_all     0.0796
_refine_ls_R_factor_gt     0.0626
_refine_ls_wR_factor_gt     0.1949
_refine_ls_wR_factor_ref     0.2149
_refine_ls_goodness_of_fit_ref     1.102
_refine_ls_restrained_S_all     1.101
_refine_ls_number_reflns     2672
_refine_ls_number_parameters     279
_refine_ls_number_restraints     2
_refine_ls_hydrogen_treatment     mixed
_refine_ls_weighting_scheme     calc
_refine_ls_weighting_details
         'calc w=1/[\s^2^(Fo^2^)+(0.1370P)^2^+0.3859P] where P=(Fo^2^+2Fc^2^)/3'
_atom_sites_solution_hydrogens     geom
_atom_sites_solution_primary     direct
_atom_sites_solution_secondary     difmap
_refine_ls_shift/su_max     0.001
_refine_ls_shift/su_mean     0.001
_refine_diff_density_max     0.351
_refine_diff_density_min     -0.363
_refine_ls_extinction_method     none
_refine_ls_extinction_coef     ?
loop_
    _atom_type_symbol
    _atom_type_description
    _atom_type_scat_dispersion_real
    _atom_type_scat_dispersion_imag
    _atom_type_scat_source
    'C' 'C' 0.0033 0.0016
                         'International Tables Vol C Tables 4.2.6.8 and 6.1.1.4'
    'H' 'H' 0.0000 0.0000
                         'International Tables Vol C Tables 4.2.6.8 and 6.1.1.4'
    'N' 'N' 0.0061 0.0033
                         'International Tables Vol C Tables 4.2.6.8 and 6.1.1.4'
    'O' 'O' 0.0106 0.0060
                         'International Tables Vol C Tables 4.2.6.8 and 6.1.1.4'
_computing_data_collection     'APEX2 (Bruker, 2009)'
_computing_cell_refinement     'SAINT (Bruker, 2009)'
_computing_data_reduction     'SAINT (Bruker, 2009)'
_computing_structure_solution     'SHELXS97 (Sheldrick, 2008)'
_computing_structure_refinement     'SHELXL97 (Sheldrick, 2008)'
_computing_molecular_graphics     'X-SEED (Barbour, 2001)'
_computing_publication_material     'publCIF (Westrip, 2010)'
loop_
    _atom_site_type_symbol
    _atom_site_label
    _atom_site_fract_x
    _atom_site_fract_y
    _atom_site_fract_z
    _atom_site_U_iso_or_equiv
    _atom_site_adp_type
    _atom_site_calc_flag
    _atom_site_refinement_flags
    _atom_site_occupancy
    _atom_site_disorder_assembly
    _atom_site_disorder_group
    O O1 0.34937(16) 0.2030(3) 0.4649(3) 0.0528(7) Uani d D 1 . .
    H H1 0.323(2) 0.172(5) 0.388(3) 0.082(16) Uiso d D 1 . .
    O O2 0.24924(13) 0.2174(2) 0.2291(2) 0.0417(6) Uani d . 1 . .
    O O3 0.15091(14) 0.2212(2) -0.0089(3) 0.0410(6) Uani d D 1 . .
    H H3 0.183(2) 0.186(6) 0.060(4) 0.099(18) Uiso d D 1 . .
    O O4 0.07048(14) 0.2831(3) -0.2661(3) 0.0503(7) Uani d . 1 . .
    O O5 -0.02307(13) 0.4233(3) -0.2381(3) 0.0465(7) Uani d . 1 . .
    O O6 0.06528(16) 0.8754(3) 0.0919(3) 0.0606(8) Uani d . 1 . .
    O O7 0.17014(16) 0.9106(3) 0.0217(3) 0.0565(8) Uani d . 1 . .
    O O8 0.22018(17) 0.7979(3) 0.2950(3) 0.0614(9) Uani d . 1 . .
    O O9 0.33793(14) 0.8827(3) 0.5708(3) 0.0507(7) Uani d . 1 . .
    O O10 0.3791(2) 0.8835(3) 0.3801(4) 0.0895(12) Uani d . 1 . .
    O O11 0.51679(18) 0.4003(4) 0.7123(4) 0.0879(12) Uani d . 1 . .
    O O12 0.43047(19) 0.2420(4) 0.7288(3) 0.0806(11) Uani d . 1 . .
    N N1 0.04326(15) 0.3791(3) -0.2055(3) 0.0333(6) Uani d . 1 . .
    N N2 0.12252(16) 0.8324(3) 0.0558(3) 0.0348(6) Uani d . 1 . .
    N N3 0.35601(16) 0.8218(3) 0.4727(3) 0.0413(7) Uani d . 1 . .
    N N4 0.45331(17) 0.3494(3) 0.6774(3) 0.0438(7) Uani d . 1 . .
    C C1 0.34783(18) 0.3492(4) 0.4612(3) 0.0348(7) Uani d . 1 . .
    C C2 0.29723(16) 0.4320(3) 0.3556(3) 0.0293(7) Uani d . 1 . .
    C C3 0.24621(16) 0.3536(3) 0.2380(3) 0.0305(7) Uani d . 1 . .
    C C4 0.19253(16) 0.4400(3) 0.1305(3) 0.0279(7) Uani d . 1 . .
    C C5 0.14731(17) 0.3649(3) 0.0136(3) 0.0292(7) Uani d . 1 . .
    C C6 0.09371(17) 0.4510(3) -0.0830(3) 0.0295(7) Uani d . 1 . .
    C C7 0.08449(17) 0.5998(3) -0.0660(3) 0.0303(7) Uani d . 1 . .
    H H7 0.0465 0.6532 -0.1295 0.036 Uiso calc R 1 . .
    C C8 0.13215(16) 0.6704(3) 0.0466(3) 0.0284(7) Uani d . 1 . .
    C C9 0.18590(16) 0.5934(3) 0.1447(3) 0.0270(7) Uani d . 1 . .
    C C10 0.23464(18) 0.6727(3) 0.2673(3) 0.0326(7) Uani d . 1 . .
    C C11 0.29712(17) 0.5868(3) 0.3616(3) 0.0296(7) Uani d . 1 . .
    C C12 0.35047(17) 0.6585(4) 0.4664(3) 0.0324(7) Uani d . 1 . .
    C C13 0.40121(18) 0.5807(4) 0.5685(3) 0.0374(8) Uani d . 1 . .
    H H13 0.4371 0.6309 0.6386 0.045 Uiso calc R 1 . .
    C C14 0.39833(18) 0.4294(4) 0.5659(3) 0.0374(8) Uani d . 1 . .
loop_
    _atom_site_aniso_label
    _atom_site_aniso_U_11
    _atom_site_aniso_U_22
    _atom_site_aniso_U_33
    _atom_site_aniso_U_12
    _atom_site_aniso_U_13
    _atom_site_aniso_U_23
    O1 0.0710(18) 0.0263(13) 0.0517(16) 0.0112(11) -0.0070(13) 0.0058(11)
    O2 0.0511(14) 0.0192(12) 0.0471(14) 0.0043(9) -0.0062(11) 0.0007(9)
    O3 0.0589(16) 0.0178(11) 0.0410(13) -0.0005(10) -0.0008(11) -0.0021(9)
    O4 0.0553(16) 0.0469(15) 0.0447(14) 0.0009(12) 0.0024(11) -0.0179(12)
    O5 0.0356(13) 0.0538(15) 0.0459(14) -0.0033(11) -0.0002(10) -0.0021(11)
    O6 0.0752(19) 0.0413(15) 0.0698(19) 0.0242(13) 0.0254(15) 0.0017(12)
    O7 0.0714(18) 0.0215(12) 0.080(2) -0.0048(12) 0.0241(15) 0.0037(12)
    O8 0.094(2) 0.0270(14) 0.0471(15) 0.0208(13) -0.0187(14) -0.0113(11)
    O9 0.0628(16) 0.0403(14) 0.0484(15) 0.0035(11) 0.0108(12) -0.0159(11)
    O10 0.174(4) 0.0379(16) 0.074(2) -0.0259(18) 0.066(2) -0.0057(14)
    O11 0.057(2) 0.092(3) 0.097(3) 0.0004(17) -0.0214(18) 0.020(2)
    O12 0.075(2) 0.089(2) 0.067(2) 0.0012(17) -0.0084(16) 0.0411(18)
    N1 0.0357(15) 0.0309(14) 0.0308(13) -0.0076(11) 0.0020(11) 0.0005(11)
    N2 0.0458(16) 0.0257(14) 0.0300(13) 0.0127(12) 0.0018(11) 0.0004(11)
    N3 0.0558(17) 0.0317(15) 0.0339(15) -0.0049(13) 0.0047(13) -0.0061(12)
    N4 0.0417(17) 0.0464(18) 0.0391(16) 0.0086(13) -0.0002(13) 0.0057(13)
    C1 0.0400(17) 0.0286(17) 0.0348(16) 0.0070(13) 0.0064(13) 0.0033(12)
    C2 0.0344(16) 0.0266(16) 0.0262(15) 0.0051(12) 0.0052(12) 0.0020(11)
    C3 0.0357(17) 0.0223(17) 0.0321(16) 0.0040(11) 0.0045(13) 0.0021(12)
    C4 0.0301(15) 0.0205(15) 0.0324(15) 0.0006(11) 0.0052(12) 0.0015(11)
    C5 0.0361(16) 0.0214(15) 0.0307(15) -0.0014(12) 0.0085(12) 0.0007(11)
    C6 0.0315(15) 0.0259(16) 0.0297(15) -0.0030(12) 0.0041(12) -0.0004(12)
    C7 0.0321(16) 0.0291(16) 0.0285(15) 0.0032(12) 0.0041(12) 0.0043(12)
    C8 0.0348(16) 0.0196(15) 0.0310(15) 0.0039(12) 0.0078(12) 0.0003(12)
    C9 0.0321(15) 0.0218(15) 0.0273(15) 0.0037(12) 0.0071(12) 0.0019(11)
    C10 0.0457(18) 0.0206(16) 0.0294(15) 0.0046(13) 0.0034(13) 0.0000(12)
    C11 0.0377(17) 0.0241(16) 0.0272(15) 0.0027(12) 0.0073(13) 0.0002(11)
    C12 0.0380(16) 0.0294(17) 0.0295(15) -0.0012(13) 0.0064(12) -0.0019(12)
    C13 0.0398(18) 0.0413(19) 0.0297(16) -0.0005(14) 0.0047(13) -0.0039(13)
    C14 0.0355(17) 0.042(2) 0.0319(17) 0.0073(14) 0.0019(13) 0.0037(14)
loop_
    _geom_bond_atom_site_label_1
    _geom_bond_atom_site_label_2
    _geom_bond_site_symmetry_2
    _geom_bond_distance
    _geom_bond_publ_flag
    O1 C1 . 1.317(4) ?
    O1 H1 . 0.84(3) ?
    O2 C3 . 1.232(4) ?
    O3 C5 . 1.316(4) ?
    O3 H3 . 0.84(4) ?
    O4 N1 . 1.206(3) ?
    O5 N1 . 1.216(3) ?
    O6 N2 . 1.208(4) ?
    O7 N2 . 1.201(4) ?
    O8 C10 . 1.199(4) ?
    O9 N3 . 1.203(4) ?
    O10 N3 . 1.205(4) ?
    O11 N4 . 1.194(4) ?
    O12 N4 . 1.199(4) ?
    N1 C6 . 1.475(4) ?
    N2 C8 . 1.474(4) ?
    N3 C12 . 1.474(4) ?
    N4 C14 . 1.478(4) ?
    C1 C14 . 1.401(4) ?
    C1 C2 . 1.419(4) ?
    C2 C11 . 1.395(4) ?
    C2 C3 . 1.474(4) ?
    C3 C4 . 1.473(4) ?
    C4 C9 . 1.396(4) ?
    C4 C5 . 1.412(4) ?
    C5 C6 . 1.413(4) ?
    C6 C7 . 1.364(4) ?
    C7 C8 . 1.383(4) ?
    C7 H7 . 0.9400 ?
    C8 C9 . 1.379(4) ?
    C9 C10 . 1.493(4) ?
    C10 C11 . 1.491(4) ?
    C11 C12 . 1.389(4) ?
    C12 C13 . 1.377(4) ?
    C13 C14 . 1.364(4) ?
    C13 H13 . 0.9400 ?
loop_
    _geom_angle_atom_site_label_1
    _geom_angle_atom_site_label_2
    _geom_angle_atom_site_label_3
    _geom_angle_site_symmetry_1
    _geom_angle_site_symmetry_3
    _geom_angle
    _geom_angle_publ_flag
    C1 O1 H1 . . 108(4) ?
    C5 O3 H3 . . 107(4) ?
    O4 N1 O5 . . 125.1(3) ?
    O4 N1 C6 . . 118.3(2) ?
    O5 N1 C6 . . 116.6(3) ?
    O7 N2 O6 . . 125.3(3) ?
    O7 N2 C8 . . 117.8(3) ?
    O6 N2 C8 . . 116.8(3) ?
    O9 N3 O10 . . 125.2(3) ?
    O9 N3 C12 . . 117.4(3) ?
    O10 N3 C12 . . 117.4(3) ?
    O11 N4 O12 . . 125.1(3) ?
    O11 N4 C14 . . 116.7(3) ?
    O12 N4 C14 . . 118.1(3) ?
    O1 C1 C14 . . 119.3(3) ?
    O1 C1 C2 . . 123.4(3) ?
    C14 C1 C2 . . 117.2(3) ?
    C11 C2 C1 . . 120.1(3) ?
    C11 C2 C3 . . 120.3(2) ?
    C1 C2 C3 . . 119.6(3) ?
    O2 C3 C4 . . 120.5(3) ?
    O2 C3 C2 . . 120.2(3) ?
    C4 C3 C2 . . 119.3(3) ?
    C9 C4 C5 . . 120.6(3) ?
    C9 C4 C3 . . 120.5(3) ?
    C5 C4 C3 . . 118.9(3) ?
    O3 C5 C4 . . 124.4(3) ?
    O3 C5 C6 . . 118.6(3) ?
    C4 C5 C6 . . 116.9(3) ?
    C7 C6 C5 . . 122.7(3) ?
    C7 C6 N1 . . 117.5(2) ?
    C5 C6 N1 . . 119.8(3) ?
    C6 C7 C8 . . 118.6(3) ?
    C6 C7 H7 . . 120.7 ?
    C8 C7 H7 . . 120.7 ?
    C9 C8 C7 . . 121.8(3) ?
    C9 C8 N2 . . 121.9(2) ?
    C7 C8 N2 . . 116.4(2) ?
    C8 C9 C4 . . 119.3(3) ?
    C8 C9 C10 . . 120.2(3) ?
    C4 C9 C10 . . 120.4(2) ?
    O8 C10 C11 . . 121.1(3) ?
    O8 C10 C9 . . 121.0(3) ?
    C11 C10 C9 . . 117.7(3) ?
    C12 C11 C2 . . 119.3(3) ?
    C12 C11 C10 . . 120.3(3) ?
    C2 C11 C10 . . 120.0(2) ?
    C13 C12 C11 . . 121.7(3) ?
    C13 C12 N3 . . 116.8(3) ?
    C11 C12 N3 . . 121.6(3) ?
    C14 C13 C12 . . 118.6(3) ?
    C14 C13 H13 . . 120.7 ?
    C12 C13 H13 . . 120.7 ?
    C13 C14 C1 . . 123.0(3) ?
    C13 C14 N4 . . 117.3(3) ?
    C1 C14 N4 . . 119.7(3) ?
loop_
    _geom_torsion_atom_site_label_1
    _geom_torsion_atom_site_label_2
    _geom_torsion_atom_site_label_3
    _geom_torsion_atom_site_label_4
    _geom_torsion_site_symmetry_1
    _geom_torsion_site_symmetry_2
    _geom_torsion_site_symmetry_3
    _geom_torsion_site_symmetry_4
    _geom_torsion
    _geom_torsion_publ_flag
    O1 C1 C2 C11 . . . . 177.7(3) ?
    C14 C1 C2 C11 . . . . -2.4(4) ?
    O1 C1 C2 C3 . . . . -3.7(5) ?
    C14 C1 C2 C3 . . . . 176.3(3) ?
    C11 C2 C3 O2 . . . . 176.3(3) ?
    C1 C2 C3 O2 . . . . -2.3(4) ?
    C11 C2 C3 C4 . . . . -2.8(4) ?
    C1 C2 C3 C4 . . . . 178.6(3) ?
    O2 C3 C4 C9 . . . . 176.3(3) ?
    C2 C3 C4 C9 . . . . -4.5(4) ?
    O2 C3 C4 C5 . . . . -3.0(4) ?
    C2 C3 C4 C5 . . . . 176.1(3) ?
    C9 C4 C5 O3 . . . . 178.9(3) ?
    C3 C4 C5 O3 . . . . -1.8(4) ?
    C9 C4 C5 C6 . . . . -2.6(4) ?
    C3 C4 C5 C6 . . . . 176.7(3) ?
    O3 C5 C6 C7 . . . . 178.2(3) ?
    C4 C5 C6 C7 . . . . -0.5(4) ?
    O3 C5 C6 N1 . . . . 0.2(4) ?
    C4 C5 C6 N1 . . . . -178.5(2) ?
    O4 N1 C6 C7 . . . . 142.1(3) ?
    O5 N1 C6 C7 . . . . -37.2(4) ?
    O4 N1 C6 C5 . . . . -39.8(4) ?
    O5 N1 C6 C5 . . . . 140.9(3) ?
    C5 C6 C7 C8 . . . . 3.2(4) ?
    N1 C6 C7 C8 . . . . -178.8(3) ?
    C6 C7 C8 C9 . . . . -2.9(4) ?
    C6 C7 C8 N2 . . . . 176.9(3) ?
    O7 N2 C8 C9 . . . . 76.1(4) ?
    O6 N2 C8 C9 . . . . -106.8(3) ?
    O7 N2 C8 C7 . . . . -103.7(3) ?
    O6 N2 C8 C7 . . . . 73.4(3) ?
    C7 C8 C9 C4 . . . . -0.1(4) ?
    N2 C8 C9 C4 . . . . -179.9(3) ?
    C7 C8 C9 C10 . . . . -178.1(3) ?
    N2 C8 C9 C10 . . . . 2.1(4) ?
    C5 C4 C9 C8 . . . . 2.9(4) ?
    C3 C4 C9 C8 . . . . -176.4(3) ?
    C5 C4 C9 C10 . . . . -179.1(3) ?
    C3 C4 C9 C10 . . . . 1.6(4) ?
    C8 C9 C10 O8 . . . . 11.7(5) ?
    C4 C9 C10 O8 . . . . -166.3(3) ?
    C8 C9 C10 C11 . . . . -173.9(3) ?
    C4 C9 C10 C11 . . . . 8.1(4) ?
    C1 C2 C11 C12 . . . . 4.3(4) ?
    C3 C2 C11 C12 . . . . -174.3(3) ?
    C1 C2 C11 C10 . . . . -168.6(3) ?
    C3 C2 C11 C10 . . . . 12.8(4) ?
    O8 C10 C11 C12 . . . . -13.8(5) ?
    C9 C10 C11 C12 . . . . 171.8(3) ?
    O8 C10 C11 C2 . . . . 159.0(3) ?
    C9 C10 C11 C2 . . . . -15.4(4) ?
    C2 C11 C12 C13 . . . . -3.0(5) ?
    C10 C11 C12 C13 . . . . 169.9(3) ?
    C2 C11 C12 N3 . . . . 176.3(3) ?
    C10 C11 C12 N3 . . . . -10.8(4) ?
    O9 N3 C12 C13 . . . . -67.5(4) ?
    O10 N3 C12 C13 . . . . 111.6(4) ?
    O9 N3 C12 C11 . . . . 113.1(3) ?
    O10 N3 C12 C11 . . . . -67.7(4) ?
    C11 C12 C13 C14 . . . . -0.2(5) ?
    N3 C12 C13 C14 . . . . -179.6(3) ?
    C12 C13 C14 C1 . . . . 2.2(5) ?
    C12 C13 C14 N4 . . . . -179.7(3) ?
    O1 C1 C14 C13 . . . . 179.0(3) ?
    C2 C1 C14 C13 . . . . -1.0(5) ?
    O1 C1 C14 N4 . . . . 1.0(5) ?
    C2 C1 C14 N4 . . . . -179.0(3) ?
    O11 N4 C14 C13 . . . . -38.1(5) ?
    O12 N4 C14 C13 . . . . 139.6(4) ?
    O11 N4 C14 C1 . . . . 140.0(4) ?
    O12 N4 C14 C1 . . . . -42.3(5) ?
loop_
    _geom_hbond_atom_site_label_D
    _geom_hbond_atom_site_label_H
    _geom_hbond_atom_site_label_A
    _geom_hbond_site_symmetry_A
    _geom_hbond_distance_DH
    _geom_hbond_distance_HA
    _geom_hbond_distance_DA
    _geom_hbond_angle_DHA
    _geom_hbond_publ_flag
    O1 H1 O2 . 0.84(3) 1.84(3) 2.579(3) 146(5) yes
    O3 H3 O2 . 0.84(4) 1.82(3) 2.576(3) 148(5) yes
