# Supplementary material for: 1,8-Dihydr­oxy-2,4,5,7-tetra­nitro-9,10-anthraquinone
Source: Acta Crystallogr Sect E Struct Rep Online. 2010 Apr 24;66(Pt 5):o1164. doi: 10.1107/S1600536810014431 (PMC2979082; doi:10.1107/S1600536810014431)
Supplement: Supplementary file 2 [file e-66-o1164-Isup2.hkl]

# 
# h,k,l, Fc-squared, Fo-squared, sigma(Fo-squared) and status flag 
# 
data_I
_shelx_title '  P21/c' 
_shelx_refln_list_code          4 
_shelx_F_calc_maximum      394.43 
_exptl_crystal_F_000       848.00 
_reflns_d_resolution_high  0.8410 
 
loop_ 
 _symmetry_equiv_pos_as_xyz 
 'x, y, z' 
 '-x, y+1/2, -z+1/2' 
 '-x, -y, -z' 
 'x, -y-1/2, z-1/2' 
 
_cell_length_a    17.7259 
_cell_length_b     9.0066 
_cell_length_c     9.7308 
_cell_angle_alpha  90.000 
_cell_angle_beta  102.643 
_cell_angle_gamma  90.000 
 
_shelx_F_squared_multiplier     1.000 
 
loop_ 
 _refln_index_h 
 _refln_index_k 
 _refln_index_l 
 _refln_F_squared_calc 
 _refln_F_squared_meas 
 _refln_F_squared_sigma 
 _refln_observed_status 
   1   0   0      610.21        2.60      0.99 o 
   2   0   0     2574.67     2534.09     79.97 o 
   3   0   0      298.52      235.80      8.39 o 
   4   0   0    10104.38     9200.26    288.41 o 
   5   0   0      271.48      202.35      8.18 o 
   6   0   0      229.72      207.41      8.63 o 
   7   0   0     3872.48     3666.93    116.38 o 
   8   0   0       10.27        4.58      2.58 o 
   9   0   0        0.01        2.71      2.29 o 
  10   0   0     3267.70     3169.17    101.59 o 
  11   0   0       17.27       28.00      3.97 o 
  12   0   0      371.60      383.77     15.72 o 
  13   0   0        7.35       13.21      3.82 o 
  14   0   0       55.02       76.32      7.59 o 
  15   0   0        0.68       -5.05      3.68 o 
  16   0   0       67.66       71.15     16.50 o 
  17   0   0      194.02      207.88     25.32 o 
  18   0   0      429.12      414.23     35.70 o 
  19   0   0      791.14      655.02     49.33 o 
  20   0   0      310.31      306.66     33.86 o 
   1   1   0      222.40      229.21      5.57 o 
   2   1   0      198.95      154.75      4.09 o 
   3   1   0       50.39       48.03      3.36 o 
   4   1   0      310.01      287.47      8.03 o 
   5   1   0     3061.87     2866.80     64.49 o 
   6   1   0     1646.35     1574.50     35.98 o 
   7   1   0       40.75       56.27      3.55 o 
   8   1   0     1061.80      971.04     23.13 o 
   9   1   0       10.21       17.72      2.23 o 
  10   1   0       76.85       98.61      6.97 o 
  11   1   0     2567.58     2623.36     60.14 o 
  12   1   0        0.05       -0.34      1.91 o 
  13   1   0        3.67        2.11      2.28 o 
  14   1   0       89.25      106.79      6.40 o 
  15   1   0       65.53       78.95      5.77 o 
  16   1   0       60.70       64.04      6.55 o 
  17   1   0       17.05       34.21      8.48 o 
  18   1   0      132.48      115.60     13.68 o 
  19   1   0      189.49      189.93     17.60 o 
  20   1   0        0.12       -5.59     10.95 o 
   0   2   0    10155.64    14472.72    544.14 o 
   1   2   0      152.99      186.53      8.13 o 
   2   2   0     2055.14     1959.92     48.59 o 
   3   2   0      227.52      212.38      5.80 o 
   4   2   0      463.11      373.24      9.36 o 
   5   2   0        0.12       -2.02      1.35 o 
   6   2   0      763.48      695.81     18.48 o 
   7   2   0      379.72      349.41     10.54 o 
   8   2   0      870.65      989.99     25.82 o 
   9   2   0     1562.00     1473.46     45.68 o 
  10   2   0     6537.53     7139.44    173.70 o 
  11   2   0      223.06      222.20      8.51 o 
  12   2   0       69.35       78.62      5.24 o 
  13   2   0        0.03       -1.56      2.52 o 
  14   2   0      575.82      650.32     19.33 o 
  15   2   0       11.57       14.66      4.71 o 
  16   2   0       84.22       93.58      7.84 o 
  17   2   0       29.41       20.98      5.18 o 
  18   2   0        8.22        9.61      7.09 o 
  19   2   0       16.05       16.31      7.28 o 
  20   2   0        0.83        1.50      6.47 o 
   1   3   0     7760.56     7696.01    241.46 o 
   2   3   0       65.39       51.80      3.10 o 
   3   3   0     4664.45     4438.26     99.13 o 
   4   3   0      102.62      111.67      5.21 o 
   5   3   0       29.29       37.05      2.36 o 
   6   3   0       67.41       72.94      4.05 o 
   7   3   0      930.69      866.33     23.02 o 
   8   3   0      112.72      113.07      5.54 o 
   9   3   0       74.28       61.13      4.27 o 
  10   3   0      473.33      465.49     14.10 o 
  11   3   0     1109.67     1124.47     30.11 o 
  12   3   0        2.83        6.38      2.80 o 
  13   3   0      390.97      427.66     15.61 o 
  14   3   0        9.31       11.54      3.88 o 
  15   3   0      194.76      184.96     12.46 o 
  16   3   0        6.22        1.41      3.90 o 
  17   3   0      204.37      210.92     12.16 o 
  18   3   0       68.41       87.20      8.30 o 
  19   3   0      124.37      143.44     12.65 o 
   0   4   0    17568.20    27410.74   1029.86 o 
   1   4   0        4.80       11.61      1.72 o 
   2   4   0      283.09      205.72     14.16 o 
   3   4   0      869.11      826.35     21.97 o 
   4   4   0      611.37      731.24     17.89 o 
   5   4   0       86.97       77.04      4.62 o 
   6   4   0     1405.86     1290.85     33.40 o 
   7   4   0      628.17      586.87     16.65 o 
   8   4   0        0.08       -0.53      3.00 o 
   9   4   0      101.33      103.44      5.76 o 
  10   4   0      198.37      222.78      8.99 o 
  11   4   0        9.11        8.50      2.85 o 
  12   4   0       48.97       41.89      5.10 o 
  13   4   0       24.05       20.71      3.74 o 
  14   4   0       59.59       66.72      6.59 o 
  15   4   0       17.99       15.47      4.61 o 
  16   4   0       19.72       18.92      5.19 o 
  17   4   0       76.77       88.57      8.21 o 
  18   4   0        6.52       14.93      5.21 o 
  19   4   0      167.31      179.36     21.34 o 
   1   5   0     2694.38     3457.44    139.47 o 
   2   5   0       33.88       43.68      3.63 o 
   3   5   0      827.77      836.02     22.70 o 
   4   5   0      192.55      172.88      7.19 o 
   5   5   0      272.86      273.80      8.18 o 
   6   5   0        0.23       -1.44      2.29 o 
   7   5   0      820.06      815.58     20.32 o 
   8   5   0      251.82      257.47      9.29 o 
   9   5   0      168.98      202.52      9.75 o 
  10   5   0        0.38        6.93      4.73 o 
  11   5   0       15.77       15.16      3.84 o 
  12   5   0        2.96       -1.02      3.23 o 
  13   5   0       73.81       75.53     11.20 o 
  14   5   0       84.16       92.17     12.23 o 
  15   5   0        4.44        8.71      7.30 o 
  16   5   0       12.45       25.33      8.92 o 
  17   5   0       75.44       87.10     13.04 o 
  18   5   0       15.60       13.03      8.76 o 
   0   6   0     1045.74     1200.47     74.55 o 
   1   6   0       86.40      105.20      5.70 o 
   2   6   0      146.60      161.73      9.60 o 
   3   6   0       37.06       41.59      3.95 o 
   4   6   0       98.41      113.27      6.28 o 
   5   6   0      266.04      237.74      8.99 o 
   6   6   0       11.38       12.18      2.94 o 
   7   6   0      284.49      249.45     11.35 o 
   8   6   0     1330.11     1325.73     39.94 o 
   9   6   0     1778.08     1655.34     48.94 o 
  10   6   0     1894.03     2017.29     58.85 o 
  11   6   0      144.00      118.69     10.40 o 
  12   6   0       98.16       98.22     10.15 o 
  13   6   0       56.36       65.47      8.69 o 
  14   6   0       90.62       85.25      9.85 o 
  15   6   0       23.70       25.89      7.09 o 
  16   6   0       16.36       17.69      6.69 o 
  17   6   0       62.14       62.38     14.30 o 
   1   7   0       83.31       67.92      6.14 o 
   2   7   0      105.39      103.75      7.47 o 
   3   7   0       68.46       59.00      7.64 o 
   4   7   0       64.20       58.73      4.99 o 
   5   7   0       27.70       34.71      4.21 o 
   6   7   0       43.54       32.21      5.12 o 
   7   7   0      346.68      309.40     13.55 o 
   8   7   0      103.83       92.89      8.94 o 
   9   7   0     1098.34     1136.38     35.78 o 
  10   7   0      717.12      706.31     24.50 o 
  11   7   0        2.50       13.57     13.85 o 
  12   7   0       64.06       64.06     16.08 o 
  13   7   0      331.86      344.57     19.74 o 
  14   7   0       17.04       14.16      6.47 o 
  15   7   0        8.94        7.63      6.36 o 
   0   8   0      280.08      242.69     16.76 o 
   1   8   0        0.02        1.83      3.66 o 
   2   8   0      467.62      426.19     16.39 o 
   3   8   0        7.91        6.34      4.02 o 
   4   8   0        0.06       -2.20      3.58 o 
   5   8   0       24.52       15.87      5.53 o 
   6   8   0        1.60       -3.94      4.05 o 
   7   8   0        0.16       -7.18      4.79 o 
   8   8   0       57.10       44.13      7.51 o 
   9   8   0      120.36      119.56     12.76 o 
  10   8   0      369.81      376.66     25.89 o 
  11   8   0        5.68        9.39      8.32 o 
  12   8   0       18.23       22.22      6.81 o 
  13   8   0        2.86       -1.57      5.45 o 
   1   9   0      467.37      340.83     14.88 o 
   2   9   0      236.73      189.68     11.66 o 
   3   9   0        2.21        3.29      5.07 o 
   4   9   0      186.86      168.96     12.96 o 
   5   9   0       19.24       21.51      6.42 o 
   6   9   0        2.05        1.11      5.10 o 
   7   9   0       11.64       17.25      6.02 o 
   8   9   0        8.98       10.48      5.84 o 
   9   9   0       19.48       24.71      9.16 o 
  10   9   0        0.00        2.32      7.28 o 
  11   9   0        0.41        6.54      7.87 o 
   0  10   0       39.35       28.20     17.16 o 
   1  10   0        6.24        3.81      4.60 o 
   2  10   0       26.73       29.10      6.99 o 
   3  10   0        3.76       -2.18      5.02 o 
   4  10   0        4.93        3.41      5.31 o 
   5  10   0       24.21       17.10      6.64 o 
   6  10   0       12.99        6.11      5.54 o 
   7  10   0       64.96       62.30     10.18 o 
 -20   1   1       82.44       96.79     12.95 o 
 -19   1   1        5.89        0.64      6.39 o 
 -18   1   1        4.36        3.34      7.87 o 
 -17   1   1        0.04       -3.04      4.66 o 
 -16   1   1       38.52       35.50      7.61 o 
 -15   1   1       54.15       60.14      5.81 o 
 -14   1   1        7.76        8.72      2.82 o 
 -13   1   1        0.17        0.52      2.08 o 
 -12   1   1      288.40      274.67      8.64 o 
 -11   1   1     1481.73     1564.08     36.63 o 
 -10   1   1       16.75       21.36      4.11 o 
  -9   1   1     1769.07     1765.45     40.62 o 
  -8   1   1      255.57      265.52      7.58 o 
  -7   1   1       26.34       37.71      2.31 o 
  -6   1   1       76.41       61.92      2.74 o 
  -5   1   1      471.42      498.97     13.11 o 
  -4   1   1      674.87      521.96     13.51 o 
  -3   1   1     9080.77     8616.06    233.01 o 
  -2   1   1      217.38      155.04      6.07 o 
  -1   1   1     5883.02     5376.30    144.52 o 
   0   1   1       61.29       49.22      2.93 o 
   1   1   1      313.27      280.95      8.49 o 
   2   1   1        0.20       -1.70      1.14 o 
   3   1   1     7861.21     7212.36    177.88 o 
   4   1   1       46.09       57.09      2.89 o 
   5   1   1       56.47       80.57      3.41 o 
   6   1   1      799.27      691.35     16.86 o 
   7   1   1     5897.51     6268.16    139.88 o 
   8   1   1        3.35       12.90      2.13 o 
   9   1   1      372.91      472.49     12.65 o 
  10   1   1      213.13      228.31      7.48 o 
  11   1   1       57.08       62.43      3.99 o 
  12   1   1       19.47       20.32      2.97 o 
  13   1   1      441.73      455.63     14.60 o 
  14   1   1        4.24        0.07      2.98 o 
  15   1   1       59.06       62.92      6.01 o 
  16   1   1       68.06       68.26      6.03 o 
  17   1   1     1117.18     1219.81     44.17 o 
  18   1   1      244.55      258.44     20.97 o 
  19   1   1        0.35        4.99      9.36 o 
  20   1   1        1.95        6.83      7.21 o 
 -20   2   1        8.21       20.73      7.80 o 
 -19   2   1       20.41       19.51      7.83 o 
 -18   2   1       15.26       16.95      6.05 o 
 -17   2   1        2.66       -4.08      4.39 o 
 -16   2   1      281.95      289.23     12.98 o 
 -15   2   1       52.06       59.05      7.87 o 
 -14   2   1      213.52      227.78     11.17 o 
 -13   2   1       49.11       55.10      4.44 o 
 -12   2   1      190.90      237.85      7.82 o 
 -11   2   1       17.55       20.24      2.55 o 
 -10   2   1      277.89      294.77      8.73 o 
  -9   2   1       12.20       10.50      2.28 o 
  -8   2   1      403.72      349.80      9.49 o 
  -7   2   1      141.74      153.18      5.91 o 
  -6   2   1      609.98      638.49     19.12 o 
  -5   2   1        0.13       -0.67      1.17 o 
  -4   2   1     2042.74     1934.56     43.76 o 
  -3   2   1       41.84       36.55      2.07 o 
  -2   2   1    19549.17    17672.58    391.78 o 
  -1   2   1        0.70        2.55      1.49 o 
   0   2   1     3448.59     4772.56    244.61 o 
   1   2   1       11.79       12.32      1.65 o 
   2   2   1      186.41      213.74      5.90 o 
   3   2   1        5.43        7.23      1.33 o 
   4   2   1     3907.48     3613.89     88.07 o 
   5   2   1     1010.03      937.49     24.30 o 
   6   2   1     2300.65     2209.72     54.93 o 
   7   2   1       55.59       56.53      5.22 o 
   8   2   1      742.61      790.23     24.04 o 
   9   2   1       80.91       64.70      3.71 o 
  10   2   1       38.32       29.70      2.55 o 
  11   2   1       10.80       16.83      3.12 o 
  12   2   1        4.77        9.65      3.04 o 
  13   2   1       35.83       38.32      4.36 o 
  14   2   1       68.62       64.92      5.54 o 
  15   2   1        3.92       -1.02      3.20 o 
  16   2   1        9.79        6.97      4.31 o 
  17   2   1        1.67        2.14      4.17 o 
  18   2   1       23.56       25.31      6.46 o 
  19   2   1       26.08       33.94      9.00 o 
 -20   3   1       39.55       50.22      8.46 o 
 -19   3   1        0.03       -0.83      5.00 o 
 -18   3   1       14.84       14.55      6.01 o 
 -17   3   1        6.77        0.30      4.11 o 
 -16   3   1       52.26       61.65      6.69 o 
 -15   3   1       70.01       73.42      6.87 o 
 -14   3   1       30.03       36.48      5.04 o 
 -13   3   1      341.31      354.62     17.16 o 
 -12   3   1        1.25        5.81      2.06 o 
 -11   3   1      239.23      257.57     11.38 o 
 -10   3   1       33.90       36.72      2.94 o 
  -9   3   1       18.28       16.88      2.49 o 
  -8   3   1      120.07      102.54      4.88 o 
  -7   3   1      396.46      311.07      8.81 o 
  -6   3   1        6.05        8.20      2.10 o 
  -5   3   1      286.70      321.12      8.75 o 
  -4   3   1      923.32      877.65     20.75 o 
  -3   3   1       10.66       11.38      1.67 o 
  -2   3   1     1222.04     1085.46     25.23 o 
  -1   3   1     2714.74     2968.22     82.59 o 
   0   3   1       30.98       47.01      5.12 o 
   1   3   1       44.89       42.45      2.90 o 
   2   3   1       22.12       17.95      2.13 o 
   3   3   1     4704.75     4256.57     95.35 o 
   4   3   1       14.94       16.69      1.73 o 
   5   3   1     2274.52     2345.63     58.20 o 
   6   3   1     1055.49      931.69     24.65 o 
   7   3   1      284.10      341.88     10.84 o 
   8   3   1      158.76      195.54      7.63 o 
   9   3   1       35.67       43.83      3.93 o 
  10   3   1       91.62       90.22      5.56 o 
  11   3   1       41.18       46.80      4.38 o 
  12   3   1        0.17       -1.33      2.58 o 
  13   3   1      170.12      169.95     12.34 o 
  14   3   1       15.20       10.59      4.26 o 
  15   3   1       28.24       30.80      5.20 o 
  16   3   1       10.32        9.16      4.57 o 
  17   3   1       54.86       59.98      7.07 o 
  18   3   1       17.91       11.21      7.09 o 
  19   3   1        0.05        4.67      6.86 o 
 -19   4   1        4.08        9.17      7.62 o 
 -18   4   1       13.85       10.32      3.75 o 
 -17   4   1       11.53       10.98      5.36 o 
 -16   4   1       49.94       53.38      7.83 o 
 -15   4   1       21.20       15.61      8.04 o 
 -14   4   1        4.21        4.11      6.25 o 
 -13   4   1       95.58       99.04      8.94 o 
 -12   4   1       74.23       73.63      9.03 o 
 -11   4   1      122.67      135.92      7.38 o 
 -10   4   1       18.75       19.88      3.54 o 
  -9   4   1       18.68       16.79      2.39 o 
  -8   4   1      491.54      479.58     12.85 o 
  -7   4   1      268.94      233.09      7.41 o 
  -6   4   1      341.25      269.61      8.33 o 
  -5   4   1       81.19       70.72      3.71 o 
  -4   4   1      429.16      458.27     11.96 o 
  -3   4   1        0.34        0.68      1.81 o 
  -2   4   1     3647.60     4284.34    105.99 o 
  -1   4   1      934.70     1009.25     42.80 o 
   0   4   1        2.58       -0.41      1.62 o 
   1   4   1      140.11      155.29      6.65 o 
   2   4   1      224.05      273.96     11.22 o 
   3   4   1        5.20        7.37      2.08 o 
   4   4   1     1827.02     1821.03     46.31 o 
   5   4   1      283.84      283.19      8.17 o 
   6   4   1      682.43      627.71     17.54 o 
   7   4   1        6.38        5.42      2.29 o 
   8   4   1        3.57        3.67      2.31 o 
   9   4   1       35.90       32.64      3.74 o 
  10   4   1      546.48      519.23     15.88 o 
  11   4   1       15.82        8.65      3.06 o 
  12   4   1        7.06        3.65      3.05 o 
  13   4   1       94.64      102.92      6.85 o 
  14   4   1       81.25       96.37      6.83 o 
  15   4   1       90.34       98.88      8.44 o 
  16   4   1      118.33      139.50     18.10 o 
  17   4   1       16.97       34.25      9.19 o 
  18   4   1       27.08       27.46      7.41 o 
 -18   5   1       15.94       16.76      6.41 o 
 -17   5   1        0.00        2.10      5.39 o 
 -16   5   1        0.00        2.94      5.28 o 
 -15   5   1       28.72       28.89      6.75 o 
 -14   5   1       18.52       19.93      5.04 o 
 -13   5   1        3.75        5.27      3.82 o 
 -12   5   1      102.75      108.81      7.81 o 
 -11   5   1       47.58       49.01      4.56 o 
 -10   5   1       33.13       31.93      3.82 o 
  -9   5   1      124.10      131.69      6.84 o 
  -8   5   1       90.88       91.79      4.90 o 
  -7   5   1      291.28      276.27      8.57 o 
  -6   5   1        9.38        3.21      1.94 o 
  -5   5   1       33.97       37.81      5.65 o 
  -4   5   1        0.01        4.07      2.83 o 
  -3   5   1     2483.90     3333.04     75.43 o 
  -2   5   1      119.62      155.95     10.97 o 
  -1   5   1     3818.55     4959.76    182.69 o 
   0   5   1      115.35      139.79     15.26 o 
   1   5   1      142.93      166.18      9.28 o 
   2   5   1       16.86       10.80      2.58 o 
   3   5   1      325.08      280.31      9.51 o 
   4   5   1       21.17       14.65      2.91 o 
   5   5   1      395.77      363.13     11.62 o 
   6   5   1       11.86        9.96      1.94 o 
   7   5   1       82.33       76.42      4.78 o 
   8   5   1      230.85      215.43      8.70 o 
   9   5   1       43.09       43.79      4.21 o 
  10   5   1       15.81       13.76      3.33 o 
  11   5   1       32.61       30.59      5.06 o 
  12   5   1        0.00       -4.79      3.45 o 
  13   5   1       31.98       30.70      5.32 o 
  14   5   1       14.12        0.49      5.14 o 
  15   5   1        2.09       -2.71      5.47 o 
  16   5   1        4.78        1.33      5.58 o 
  17   5   1      444.03      490.09     23.70 o 
 -17   6   1        9.39        1.76      5.80 o 
 -16   6   1       25.90       33.48      7.36 o 
 -15   6   1        0.31        1.71      5.21 o 
 -14   6   1       16.77       17.90      6.36 o 
 -13   6   1      466.47      498.72     22.75 o 
 -12   6   1     2084.75     2147.68     73.64 o 
 -11   6   1      116.68      128.58     10.96 o 
 -10   6   1      126.61      123.43     11.37 o 
  -9   6   1      315.83      280.50     12.59 o 
  -8   6   1      225.13      245.29     17.85 o 
  -7   6   1      108.70      120.12      6.57 o 
  -6   6   1      426.10      369.73     12.24 o 
  -5   6   1      349.38      311.31     10.79 o 
  -4   6   1       27.89       25.95      2.82 o 
  -3   6   1      378.47      399.16     19.06 o 
  -2   6   1     1338.43     1463.22     39.68 o 
  -1   6   1      162.71      180.58     10.20 o 
   0   6   1       74.24       74.27      5.44 o 
   1   6   1      166.48      206.16     21.47 o 
   2   6   1     1273.04     1452.18     94.71 o 
   3   6   1       83.89       83.95      5.47 o 
   4   6   1      476.78      453.07     14.26 o 
   5   6   1        6.00       11.59      3.06 o 
   6   6   1     1628.88     1537.82     45.40 o 
   7   6   1        0.27        0.32      5.10 o 
   8   6   1     2539.48     2467.24     82.24 o 
   9   6   1        8.39        8.58      5.14 o 
  10   6   1      114.17      128.57     12.69 o 
  11   6   1        1.97       -0.70      3.78 o 
  12   6   1       13.87       16.03      4.88 o 
  13   6   1        1.03       -3.44      5.23 o 
  14   6   1        8.69       15.90      6.45 o 
  15   6   1        7.53       -0.15      5.66 o 
  16   6   1       18.75       12.68      8.78 o 
 -15   7   1        1.54       -2.11      5.54 o 
 -14   7   1       19.30       22.89      7.00 o 
 -13   7   1      829.70      830.37     33.47 o 
 -12   7   1       45.64       59.12      8.56 o 
 -11   7   1     1721.37     1835.30     64.24 o 
 -10   7   1       59.26       67.63     10.24 o 
  -9   7   1      242.68      204.29     11.58 o 
  -8   7   1      209.95      210.14     11.45 o 
  -7   7   1        9.08        6.51      4.00 o 
  -6   7   1      162.19      153.31      7.97 o 
  -5   7   1       54.12       79.05     12.24 o 
  -4   7   1       56.58       58.94      5.91 o 
  -3   7   1     1054.81     1136.75     35.05 o 
  -2   7   1       26.42       21.16      4.27 o 
  -1   7   1      346.17      409.21     32.70 o 
   0   7   1       49.52       57.74      5.76 o 
   1   7   1      129.16      142.59      8.73 o 
   2   7   1      116.19      101.70      6.30 o 
   3   7   1        0.02       -2.62      2.65 o 
   4   7   1       24.72       22.76      3.83 o 
   5   7   1        3.00        0.78      4.49 o 
   6   7   1       85.56       91.86      7.85 o 
   7   7   1     4757.52     4855.32    134.82 o 
   8   7   1      537.21      520.65     19.71 o 
   9   7   1      966.29     1006.05     32.49 o 
  10   7   1       11.58       14.64      5.10 o 
  11   7   1        2.92       -3.30      4.21 o 
  12   7   1      126.91      140.43     12.30 o 
  13   7   1       63.31       66.39      9.10 o 
  14   7   1        7.20       11.21      6.67 o 
  15   7   1        7.32        4.25      5.96 o 
 -13   8   1       50.21       45.21      8.30 o 
 -12   8   1       75.48       70.51     12.17 o 
 -11   8   1        0.04        2.59      6.79 o 
 -10   8   1       23.96       35.71     10.94 o 
  -9   8   1       86.74       73.11      8.87 o 
  -8   8   1       40.09       53.42      7.58 o 
  -7   8   1       53.15       45.10      7.45 o 
  -6   8   1        6.54        3.44      4.93 o 
  -5   8   1       11.09        8.88      9.76 o 
  -4   8   1      132.66      118.61     12.08 o 
  -3   8   1       21.27       24.28      5.09 o 
  -2   8   1      651.50      555.81     20.07 o 
  -1   8   1        2.88        5.40      3.00 o 
   0   8   1      199.08      210.13     11.72 o 
   1   8   1      191.36      179.46     10.53 o 
   2   8   1      225.36      230.87     13.01 o 
   3   8   1      131.98      127.41      8.96 o 
   4   8   1      167.75      187.20     13.03 o 
   5   8   1       14.94        9.26      5.21 o 
   6   8   1        0.01       -1.89      4.51 o 
   7   8   1       44.76       44.65      7.36 o 
   8   8   1       16.19       28.72      5.62 o 
   9   8   1       91.67       95.44     13.35 o 
  10   8   1       27.50       28.16      5.77 o 
  11   8   1        4.38        9.10      4.89 o 
  12   8   1        7.92        6.58      6.02 o 
  13   8   1       19.31       14.60     10.06 o 
 -11   9   1       16.82       29.92      9.59 o 
 -10   9   1        0.06        0.20      7.19 o 
  -9   9   1        7.62        8.81      7.17 o 
  -8   9   1        7.83        3.04      5.19 o 
  -7   9   1       10.47       -3.19      5.06 o 
  -6   9   1      226.82      232.35     20.09 o 
  -5   9   1      183.88      180.44     16.85 o 
  -4   9   1      105.12       98.09     10.07 o 
  -3   9   1      843.96      733.28     25.62 o 
  -2   9   1       38.94       39.72      7.12 o 
  -1   9   1     1239.79      984.63     37.02 o 
   0   9   1       22.65       22.01      5.83 o 
   1   9   1       13.53        4.03      4.50 o 
   2   9   1       56.82       57.86      7.97 o 
   3   9   1      102.62      103.49     10.40 o 
   4   9   1       10.11       10.42      5.82 o 
   5   9   1      243.48      249.01     16.24 o 
   6   9   1      209.50      206.11     22.09 o 
   7   9   1      137.61      145.67     16.34 o 
   8   9   1        0.24       -0.40      5.51 o 
   9   9   1      151.62      182.65     18.31 o 
  10   9   1        1.14       -7.22      4.81 o 
  -7  10   1        8.78       12.47      6.07 o 
  -6  10   1        0.06       -1.23      7.44 o 
  -5  10   1        0.05       -2.14      5.25 o 
  -4  10   1       58.70       51.28      8.49 o 
  -3  10   1       40.92       23.74      6.66 o 
  -2  10   1        2.65        3.93      5.44 o 
  -1  10   1       14.08        9.92      4.16 o 
   0  10   1        1.54       -3.08      4.72 o 
   1  10   1       56.08       61.48      8.57 o 
   2  10   1        0.51        9.80      5.66 o 
   3  10   1        1.24        6.23      5.35 o 
   4  10   1       30.74       15.57      6.07 o 
   5  10   1      129.23      101.73     14.46 o 
   6  10   1       11.54        5.31      5.99 o 
 -21   0   2       37.34       31.34     13.15 o 
 -20   0   2      107.84      127.77     20.58 o 
 -19   0   2       42.62       24.01     11.20 o 
 -18   0   2      293.17      313.87     32.12 o 
 -17   0   2       95.40       70.50     14.51 o 
 -16   0   2        0.25       -3.10      4.73 o 
 -15   0   2       49.41       69.89      9.00 o 
 -14   0   2       17.20       26.86      6.11 o 
 -13   0   2        1.10        3.19      2.73 o 
 -12   0   2      210.97      239.02     10.74 o 
 -11   0   2        0.03       -2.60      2.07 o 
 -10   0   2       29.60       25.79      3.12 o 
  -9   0   2      433.39      419.89     24.64 o 
  -8   0   2     2031.89     1905.84     77.65 o 
  -7   0   2      422.42      442.61     15.77 o 
  -6   0   2    15629.78    16082.32    502.52 o 
  -5   0   2      358.31      314.54     11.69 o 
  -4   0   2   155573.97   114826.01   4462.66 o 
  -3   0   2     2717.84     2368.62     75.10 o 
  -2   0   2      180.30      287.90     10.39 o 
  -1   0   2        0.07       -0.36      0.85 o 
   0   0   2      867.27      966.23     31.95 o 
   1   0   2       19.25       30.89      5.35 o 
   2   0   2    11417.91    10067.46    386.62 o 
   3   0   2      247.40      230.32      9.55 o 
   4   0   2    27690.53    25968.57    815.27 o 
   5   0   2     1243.96     1136.45     37.96 o 
   6   0   2    11139.01    10420.83    327.61 o 
   7   0   2       19.63       22.61      3.65 o 
   8   0   2        5.42        9.51      3.15 o 
   9   0   2        2.99        2.99      2.93 o 
  10   0   2      367.11      415.64     16.94 o 
  11   0   2      882.51      831.66     30.06 o 
  12   0   2       30.96       37.32      5.48 o 
  13   0   2      283.64      283.13     14.22 o 
  14   0   2     2026.45     2080.83     84.67 o 
  15   0   2     1955.04     2037.26     91.90 o 
  16   0   2     1933.56     2119.24    137.26 o 
  17   0   2        5.79       18.73      7.10 o 
  18   0   2       72.48       33.05     12.17 o 
  19   0   2       66.09       91.28     18.16 o 
 -20   1   2       15.49       19.56     11.26 o 
 -19   1   2        0.05        0.75      6.97 o 
 -18   1   2       29.85       21.44      6.13 o 
 -17   1   2       33.78       38.53     12.34 o 
 -16   1   2       12.27       18.53      6.67 o 
 -15   1   2      949.01     1009.97     32.23 o 
 -14   1   2      123.56      108.11      6.22 o 
 -13   1   2      111.04      101.07      5.73 o 
 -12   1   2      124.50      122.28      5.76 o 
 -11   1   2      309.94      329.66     10.50 o 
 -10   1   2        9.18        6.88      4.35 o 
  -9   1   2      144.43      134.54      4.84 o 
  -8   1   2        6.45        0.05      2.33 o 
  -7   1   2     1013.82      916.60     24.15 o 
  -6   1   2     1852.17     1742.04     43.99 o 
  -5   1   2     8217.99     7846.62    213.17 o 
  -4   1   2     6898.40     6167.04    135.90 o 
  -3   1   2     2449.95     2263.64     50.87 o 
  -2   1   2      193.02      150.20      4.54 o 
  -1   1   2      411.02      427.55     11.66 o 
   0   1   2       35.17       21.25      2.52 o 
   1   1   2     8142.25     7876.84    174.80 o 
   2   1   2       33.65       32.04      2.65 o 
   3   1   2     7100.30     6516.08    158.82 o 
   4   1   2       10.33       16.63      1.99 o 
   5   1   2      984.82      967.59     23.09 o 
   6   1   2      291.82      256.00      7.91 o 
   7   1   2      230.80      181.95      6.39 o 
   8   1   2       62.30       88.56      4.46 o 
   9   1   2      200.40      186.61      6.73 o 
  10   1   2      143.47      159.33      6.55 o 
  11   1   2     1273.39     1261.78     30.67 o 
  12   1   2      192.80      172.57      8.63 o 
  13   1   2      428.80      433.04     15.19 o 
  14   1   2      148.21      182.30      9.36 o 
  15   1   2      304.29      329.63     16.64 o 
  16   1   2        1.05        9.65      4.38 o 
  17   1   2      206.89      228.05     12.54 o 
  18   1   2       92.16      107.99     14.74 o 
  19   1   2       10.25       11.06      7.61 o 
 -20   2   2        0.17        1.48      6.17 o 
 -19   2   2        0.07       -0.36      5.22 o 
 -18   2   2       64.62       72.63      8.79 o 
 -17   2   2       11.59       23.31      6.06 o 
 -16   2   2      170.67      198.63     13.53 o 
 -15   2   2        0.05       -2.76      4.71 o 
 -14   2   2      619.34      660.18     26.49 o 
 -13   2   2      597.02      571.02     17.22 o 
 -12   2   2      725.06      766.63     21.74 o 
 -11   2   2       21.64       20.38      2.72 o 
 -10   2   2      136.27      156.80      6.57 o 
  -9   2   2        3.27        1.45      1.37 o 
  -8   2   2     1034.91     1060.72     25.07 o 
  -7   2   2        4.96        4.46      1.36 o 
  -6   2   2     2911.60     2700.42     60.89 o 
  -5   2   2       57.85       73.33      3.78 o 
  -4   2   2      318.96      290.06      8.58 o 
  -3   2   2     2047.60     1830.21     45.45 o 
  -2   2   2      888.50      918.75     25.96 o 
  -1   2   2       16.49       16.97      2.21 o 
   0   2   2      537.02      560.05     14.81 o 
   1   2   2      259.12      243.24      6.84 o 
   2   2   2       32.80       21.64      2.62 o 
   3   2   2      108.46      105.74      4.18 o 
   4   2   2     7715.12     8062.30    179.32 o 
   5   2   2     2195.60     2036.51     46.68 o 
   6   2   2    23646.80    23886.10    528.23 o 
   7   2   2      569.75      540.44     14.08 o 
   8   2   2      556.67      532.88     15.41 o 
   9   2   2        0.46        1.53      1.58 o 
  10   2   2       98.65      105.36      6.15 o 
  11   2   2        0.71        1.72      2.67 o 
  12   2   2      247.94      255.16     10.10 o 
  13   2   2      104.89      102.00      8.07 o 
  14   2   2        5.78        6.70      3.76 o 
  15   2   2        0.96        1.29      3.47 o 
  16   2   2       25.91       36.36      5.03 o 
  17   2   2        4.70       10.50      5.35 o 
  18   2   2        0.03        3.30      5.95 o 
  19   2   2        0.18        2.20      5.58 o 
 -20   3   2        0.58        3.08      5.67 o 
 -19   3   2       10.04       19.37      6.45 o 
 -18   3   2       12.05       20.46      6.37 o 
 -17   3   2      342.54      342.55     17.95 o 
 -16   3   2       12.62       15.59      4.44 o 
 -15   3   2        0.37       -0.69      3.61 o 
 -14   3   2        7.44        8.95      5.07 o 
 -13   3   2        0.51        4.95      3.36 o 
 -12   3   2      327.01      351.17     11.91 o 
 -11   3   2      102.73      107.66      4.99 o 
 -10   3   2        2.57        1.47      1.53 o 
  -9   3   2       92.82      100.99      5.69 o 
  -8   3   2      454.27      385.88     10.55 o 
  -7   3   2      477.54      525.48     13.46 o 
  -6   3   2      452.99      398.67     10.60 o 
  -5   3   2     3296.93     2746.71     62.08 o 
  -4   3   2      234.21      240.18      7.08 o 
  -3   3   2      595.55      492.72     13.50 o 
  -2   3   2      623.96      420.82     11.69 o 
  -1   3   2       87.73       59.23      2.99 o 
   0   3   2      643.57      666.14     17.87 o 
   1   3   2     3992.96     3790.70    105.32 o 
   2   3   2      182.03      189.56      5.98 o 
   3   3   2      122.44      131.83      4.94 o 
   4   3   2        9.35       16.57      2.12 o 
   5   3   2     2599.45     2500.81     56.95 o 
   6   3   2       16.26       13.08      2.55 o 
   7   3   2      134.34      134.96      6.46 o 
   8   3   2      436.95      419.85     13.21 o 
   9   3   2        0.26       -0.13      2.58 o 
  10   3   2      133.54      143.61      7.39 o 
  11   3   2      246.04      277.61     10.72 o 
  12   3   2        0.83       -1.15      2.89 o 
  13   3   2      196.04      202.12      9.88 o 
  14   3   2       10.40        9.60      3.24 o 
  15   3   2       36.81       29.64      4.45 o 
  16   3   2       10.26       16.52      6.57 o 
  17   3   2      121.42      165.07     11.84 o 
  18   3   2        9.25       18.97      6.32 o 
 -19   4   2        0.15       -1.66      5.28 o 
 -18   4   2       31.36       27.19      7.12 o 
 -17   4   2        1.17       -5.41      3.84 o 
 -16   4   2      105.70      128.38     10.86 o 
 -15   4   2       35.45       39.61      6.38 o 
 -14   4   2       77.49       87.64      7.41 o 
 -13   4   2        3.38        1.66      3.01 o 
 -12   4   2      251.70      259.94     25.40 o 
 -11   4   2       24.57       26.78      4.24 o 
 -10   4   2        1.77        1.11      2.06 o 
  -9   4   2        1.98       -0.17      1.88 o 
  -8   4   2      418.32      432.52     11.87 o 
  -7   4   2       18.90       14.84      2.31 o 
  -6   4   2      312.02      232.89      7.42 o 
  -5   4   2       61.82       73.50      3.90 o 
  -4   4   2     4343.91     4852.78    108.81 o 
  -3   4   2      190.85      213.70      9.63 o 
  -2   4   2      107.94      140.40      5.33 o 
  -1   4   2      111.64      122.22      7.59 o 
   0   4   2     1903.57     1947.31     63.16 o 
   1   4   2      103.65       95.55      4.96 o 
   2   4   2     1973.50     2084.02     52.33 o 
   3   4   2        5.13        2.82      2.03 o 
   4   4   2     1009.87     1007.48     24.30 o 
   5   4   2       34.41       30.79      3.56 o 
   6   4   2       74.53       55.85      3.26 o 
   7   4   2      274.27      221.65      8.69 o 
   8   4   2       12.71       10.27      2.83 o 
   9   4   2      130.60      137.15     10.86 o 
  10   4   2       77.55       78.39      5.69 o 
  11   4   2      113.41      122.01      7.32 o 
  12   4   2      173.33      196.23     10.93 o 
  13   4   2       13.66       15.36      4.00 o 
  14   4   2      342.24      358.66     13.55 o 
  15   4   2      273.43      305.77     12.83 o 
  16   4   2       70.56       60.88      7.18 o 
  17   4   2        6.54       12.19      6.39 o 
 -18   5   2        5.57        3.74      8.76 o 
 -17   5   2        7.32        4.60      5.66 o 
 -16   5   2       51.04       51.61      7.99 o 
 -15   5   2      330.84      361.87     15.34 o 
 -14   5   2       57.41       69.89      8.65 o 
 -13   5   2      164.93      162.97     10.47 o 
 -12   5   2      143.76      164.88     10.77 o 
 -11   5   2      664.04      618.02     21.16 o 
 -10   5   2      107.11      112.72      6.36 o 
  -9   5   2      466.00      440.29     12.54 o 
  -8   5   2       20.32       15.05      2.71 o 
  -7   5   2      125.60      121.11      5.58 o 
  -6   5   2       10.70       11.36      2.42 o 
  -5   5   2      181.42      192.93      6.95 o 
  -4   5   2      380.64      361.96     10.42 o 
  -3   5   2      605.64      728.93     18.34 o 
  -2   5   2      179.76      221.08     17.29 o 
  -1   5   2       41.23       39.14      4.20 o 
   0   5   2       24.95       29.85      4.02 o 
   1   5   2      879.58      886.94     38.23 o 
   2   5   2       10.66       11.81      2.64 o 
   3   5   2      502.92      504.82     16.28 o 
   4   5   2      177.26      187.42      8.02 o 
   5   5   2       69.72       71.65      4.81 o 
   6   5   2       44.29       42.53      4.98 o 
   7   5   2        0.05        0.58      3.02 o 
   8   5   2       53.14       49.58      5.53 o 
   9   5   2      316.93      313.48     13.41 o 
  10   5   2       11.95        8.89      4.04 o 
  11   5   2        0.07       -0.45      3.53 o 
  12   5   2       14.45       13.04      4.52 o 
  13   5   2      198.35      202.52     12.08 o 
  14   5   2        3.95       15.72      5.03 o 
  15   5   2       81.43       84.41     10.28 o 
  16   5   2       88.92       89.14     10.64 o 
  17   5   2        0.93       -5.44      5.69 o 
 -17   6   2       21.75       34.01      7.68 o 
 -16   6   2        0.10        0.80      5.55 o 
 -15   6   2       30.04       34.82      7.21 o 
 -14   6   2      667.76      792.71     32.01 o 
 -13   6   2     1607.63     1529.43     54.49 o 
 -12   6   2      531.55      567.16     29.27 o 
 -11   6   2      149.66      147.57     11.60 o 
 -10   6   2       11.41        6.73      5.20 o 
  -9   6   2      276.89      243.04     11.31 o 
  -8   6   2      117.43      114.34      5.74 o 
  -7   6   2       12.19       10.43      2.62 o 
  -6   6   2      215.71      185.62      7.26 o 
  -5   6   2       27.16       25.25      3.06 o 
  -4   6   2      120.82      147.55      6.31 o 
  -3   6   2      936.23      858.78     23.76 o 
  -2   6   2      880.49     1062.13     44.94 o 
  -1   6   2       21.27       28.78      6.68 o 
   0   6   2      309.02      382.42     36.16 o 
   1   6   2        4.42        3.07      2.88 o 
   2   6   2       64.79       57.89      4.67 o 
   3   6   2      386.76      326.80     12.70 o 
   4   6   2      909.41      909.29     28.63 o 
   5   6   2      610.81      567.43     19.92 o 
   6   6   2     3410.64     3456.90     97.02 o 
   7   6   2       11.45       18.20      4.80 o 
   8   6   2       30.92       23.22      5.07 o 
   9   6   2       64.29       50.76      6.18 o 
  10   6   2       96.96       94.56     10.64 o 
  11   6   2       62.01       57.95      7.35 o 
  12   6   2       18.13       19.99      5.85 o 
  13   6   2       83.66       96.23      9.62 o 
  14   6   2        2.27        6.58      5.80 o 
  15   6   2        5.48       -1.40      5.79 o 
 -15   7   2       20.43       30.03      7.42 o 
 -14   7   2       85.24       93.75     10.38 o 
 -13   7   2      346.96      327.14     18.05 o 
 -12   7   2       40.23       53.46      8.14 o 
 -11   7   2      177.05      182.50     13.33 o 
 -10   7   2       66.11       61.09      7.99 o 
  -9   7   2      133.34      135.36      8.85 o 
  -8   7   2      106.55      106.30      7.93 o 
  -7   7   2      138.09      154.54      9.19 o 
  -6   7   2      103.11       95.80      7.36 o 
  -5   7   2        3.91        4.21      3.66 o 
  -4   7   2       57.49       42.05      5.28 o 
  -3   7   2        3.67        1.08      3.26 o 
  -2   7   2       15.98        8.15      3.55 o 
  -1   7   2       58.95       77.15      7.63 o 
   0   7   2        1.32        0.01      2.74 o 
   1   7   2      165.62      220.74     16.45 o 
   2   7   2       38.87       38.76      5.37 o 
   3   7   2       30.25       47.85      4.96 o 
   4   7   2      281.49      274.60     15.37 o 
   5   7   2     1740.81     1710.25     50.73 o 
   6   7   2      478.26      439.98     17.71 o 
   7   7   2       79.66       80.81      9.10 o 
   8   7   2      346.66      336.94     17.83 o 
   9   7   2      289.57      310.80     16.94 o 
  10   7   2       65.13       62.10      8.46 o 
  11   7   2      107.33      122.19     13.05 o 
  12   7   2        0.71       -1.98      4.33 o 
  13   7   2       19.07       16.84      6.62 o 
  14   7   2        6.56        3.48      5.94 o 
 -14   8   2      176.43      204.32     31.03 o 
 -13   8   2       52.10       48.58     10.58 o 
 -12   8   2        1.18       -0.78     12.23 o 
 -11   8   2      153.87      151.76     16.27 o 
 -10   8   2        1.87       -4.33      6.24 o 
  -9   8   2        0.06       -9.47     12.35 o 
  -8   8   2      171.98      172.89     14.20 o 
  -7   8   2       25.67       18.09      8.22 o 
  -6   8   2       74.42       73.72      8.56 o 
  -5   8   2       33.70       23.36      7.25 o 
  -4   8   2     1077.04      990.12     32.00 o 
  -3   8   2      164.00      122.84     12.83 o 
  -2   8   2      203.94      207.36     13.32 o 
  -1   8   2      177.03      207.13     13.25 o 
   0   8   2       21.93       26.69      6.03 o 
   1   8   2       24.29       21.37      4.96 o 
   2   8   2       19.29       22.95      4.94 o 
   3   8   2       14.77       13.40      5.55 o 
   4   8   2       18.17       20.06      6.05 o 
   5   8   2        1.50        9.31      5.10 o 
   6   8   2      112.03      124.97      9.55 o 
   7   8   2       27.28       24.29      5.57 o 
   8   8   2       77.02       92.01      8.62 o 
   9   8   2        8.70       -0.09      5.77 o 
  10   8   2        0.03        2.07      4.80 o 
  11   8   2       13.65        7.86      5.40 o 
  12   8   2       14.91       17.69      7.05 o 
 -11   9   2       44.95       54.10     11.14 o 
 -10   9   2       93.44      100.47     28.66 o 
  -9   9   2       16.20       28.10      8.67 o 
  -8   9   2       14.11       12.88      7.49 o 
  -7   9   2       84.80       91.99      9.95 o 
  -6   9   2      204.44      187.23     13.66 o 
  -5   9   2      643.85      554.23     24.16 o 
  -4   9   2        0.23       13.12      5.99 o 
  -3   9   2      191.18      150.83     10.58 o 
  -2   9   2      101.91      119.14     20.96 o 
  -1   9   2       14.01        8.56      4.07 o 
   0   9   2        7.31       12.39      4.69 o 
   1   9   2       71.35       94.87      8.39 o 
   2   9   2       81.56       88.83      9.67 o 
   3   9   2        0.53        4.04      6.87 o 
   4   9   2       31.69       28.63      6.73 o 
   5   9   2       93.40      101.41     10.63 o 
   6   9   2        2.18        2.79      5.55 o 
   7   9   2       39.44       53.09      9.70 o 
   8   9   2       51.40       49.27      8.39 o 
   9   9   2       33.75       31.43      7.50 o 
  -7  10   2        1.36        5.72      7.76 o 
  -6  10   2        0.05        2.83      5.63 o 
  -5  10   2        2.44       10.28      5.66 o 
  -4  10   2        6.56       -4.48      5.12 o 
  -3  10   2        0.07       -1.76      5.24 o 
  -2  10   2        1.50        0.02      4.62 o 
  -1  10   2       56.31       57.57     10.77 o 
   0  10   2        2.56       16.09      6.11 o 
   1  10   2        1.81        8.56      5.50 o 
   2  10   2        1.45        1.33      5.45 o 
   3  10   2        0.02       -1.25      5.00 o 
   4  10   2        9.94        8.28      6.13 o 
   5  10   2       23.57       30.89      9.82 o 
 -20   1   3        0.22       -8.53      5.69 o 
 -19   1   3        3.68        5.62      6.83 o 
 -18   1   3       13.04       11.52      5.77 o 
 -17   1   3        1.22       -1.93      4.53 o 
 -16   1   3       76.94       72.83      8.82 o 
 -15   1   3      121.59      121.85     16.14 o 
 -14   1   3       12.58       14.35      4.69 o 
 -13   1   3       38.56       49.04      4.81 o 
 -12   1   3        4.61        2.36      2.63 o 
 -11   1   3      327.11      313.42     10.46 o 
 -10   1   3      109.74      109.99      5.54 o 
  -9   1   3      194.25      237.19      8.28 o 
  -8   1   3       19.16       20.79      3.09 o 
  -7   1   3     4796.06     5260.84    129.61 o 
  -6   1   3     1249.59     1281.00     33.12 o 
  -5   1   3    14161.34    14484.26    320.66 o 
  -4   1   3      607.44      516.61     12.93 o 
  -3   1   3     3694.08     3514.16     87.03 o 
  -2   1   3        1.37        3.77      1.52 o 
  -1   1   3     2907.98     2507.36     62.71 o 
   0   1   3      207.40      211.84      6.42 o 
   1   1   3      425.79      410.83     10.80 o 
   2   1   3      584.61      483.51     12.48 o 
   3   1   3     6660.64     7040.06    156.98 o 
   4   1   3      272.10      274.05      8.41 o 
   5   1   3     1105.11     1252.96     29.79 o 
   6   1   3       34.22       34.98      3.12 o 
   7   1   3      509.49      523.68     14.10 o 
   8   1   3      108.31      101.76      5.24 o 
   9   1   3      140.86      147.78      6.48 o 
  10   1   3       65.85       62.53      4.54 o 
  11   1   3       59.03       53.32      4.52 o 
  12   1   3      173.67      167.32      8.87 o 
  13   1   3     1954.94     2017.84     52.76 o 
  14   1   3      563.51      588.62     21.57 o 
  15   1   3       21.43       24.10      5.23 o 
  16   1   3        7.83        5.01      4.30 o 
  17   1   3        0.01       -1.16      4.12 o 
  18   1   3        2.29        2.49      4.53 o 
 -20   2   3       91.88       90.54     10.43 o 
 -19   2   3        9.16        5.45      5.72 o 
 -18   2   3       72.32       83.85     24.18 o 
 -17   2   3       14.00       22.48      6.32 o 
 -16   2   3       16.83       22.42      5.79 o 
 -15   2   3        4.10        7.81      4.87 o 
 -14   2   3       72.75       87.63      6.22 o 
 -13   2   3       36.55       56.98      4.78 o 
 -12   2   3      215.47      232.03      8.97 o 
 -11   2   3        0.00       -0.40      2.22 o 
 -10   2   3       48.35       49.58      4.01 o 
  -9   2   3     1190.82     1031.89     27.74 o 
  -8   2   3      152.16      177.14      6.93 o 
  -7   2   3      473.80      470.90     13.87 o 
  -6   2   3      334.16      402.89     11.49 o 
  -5   2   3      835.40      833.94     22.12 o 
  -4   2   3     2873.61     2889.75     65.23 o 
  -3   2   3       13.91        6.91      2.27 o 
  -2   2   3     4019.90     3883.11     87.03 o 
  -1   2   3      552.99      485.68     13.78 o 
   0   2   3     6644.00     6194.58    150.10 o 
   1   2   3     4944.64     4430.42     99.25 o 
   2   2   3     5884.38     5573.90    124.59 o 
   3   2   3       65.92       65.64      6.39 o 
   4   2   3      446.07      443.63     12.17 o 
   5   2   3      123.79      131.08      7.53 o 
   6   2   3      342.84      308.38      9.31 o 
   7   2   3       44.66       45.85      3.51 o 
   8   2   3        3.53        2.00      1.82 o 
   9   2   3      700.54      620.48     19.80 o 
  10   2   3       23.79       36.31      4.29 o 
  11   2   3       32.56       30.68      4.57 o 
  12   2   3        0.98       -1.88      3.22 o 
  13   2   3        5.32        5.26      6.63 o 
  14   2   3      119.51      133.74      8.23 o 
  15   2   3       45.25       42.45      5.39 o 
  16   2   3       37.42       38.99      6.03 o 
  17   2   3       11.41       10.91      4.81 o 
  18   2   3        6.80        2.45      5.66 o 
 -20   3   3        4.16       -0.13      5.53 o 
 -19   3   3       53.02       50.68     11.01 o 
 -18   3   3       43.69       59.39     10.51 o 
 -17   3   3      162.91      143.59     16.93 o 
 -16   3   3      127.34      129.84     16.09 o 
 -15   3   3      276.79      265.07     12.73 o 
 -14   3   3        0.04       -0.77      3.22 o 
 -13   3   3      109.55       86.69      9.31 o 
 -12   3   3       19.47       19.32      3.49 o 
 -11   3   3        9.14        6.28      2.73 o 
 -10   3   3       15.72       18.12      3.20 o 
  -9   3   3       40.88       49.73      2.98 o 
  -8   3   3        0.86       -1.11      1.34 o 
  -7   3   3      277.29      287.53      9.53 o 
  -6   3   3       13.59       25.81      3.20 o 
  -5   3   3      423.74      447.57     14.27 o 
  -4   3   3      107.38      106.92      8.17 o 
  -3   3   3       27.05       30.19      2.58 o 
  -2   3   3      300.65      270.00      8.11 o 
  -1   3   3      283.79      185.82      6.53 o 
   0   3   3       51.49       51.34      5.03 o 
   1   3   3      326.35      311.08      8.97 o 
   2   3   3      124.29      116.64      7.58 o 
   3   3   3      176.01      232.70      7.46 o 
   4   3   3       77.04       92.97      4.86 o 
   5   3   3       59.02       33.51      2.94 o 
   6   3   3        0.83       -0.81      1.97 o 
   7   3   3      129.32      105.89      5.11 o 
   8   3   3        1.44       -1.83      2.38 o 
   9   3   3       20.46       19.12      3.47 o 
  10   3   3      125.15      108.42      6.77 o 
  11   3   3      187.36      197.25      9.48 o 
  12   3   3        0.66       -1.54      3.16 o 
  13   3   3       49.45       35.71      4.90 o 
  14   3   3       14.52        7.18      3.83 o 
  15   3   3        2.25       -0.27      2.80 o 
  16   3   3       18.23       25.14      5.54 o 
  17   3   3        7.13        6.07      4.96 o 
 -19   4   3       23.43       16.39     10.97 o 
 -18   4   3       62.36       61.01      8.72 o 
 -17   4   3       57.76       53.23      8.11 o 
 -16   4   3       11.16       17.08      4.92 o 
 -15   4   3        0.00        6.07      3.91 o 
 -14   4   3        9.08        9.44      3.91 o 
 -13   4   3       62.54       79.24      8.04 o 
 -12   4   3       14.08       14.75      3.43 o 
 -11   4   3       29.69       29.89      4.50 o 
 -10   4   3      114.82      145.45      7.40 o 
  -9   4   3       40.16       45.31      3.43 o 
  -8   4   3     1022.69     1042.37     25.42 o 
  -7   4   3        4.99        6.13      2.13 o 
  -6   4   3     1383.42     1494.49     35.17 o 
  -5   4   3     2720.15     2557.72     58.55 o 
  -4   4   3      497.05      510.35     26.53 o 
  -3   4   3        1.64       -1.84      2.17 o 
  -2   4   3        8.97       16.63      2.62 o 
  -1   4   3       39.13       43.67      3.10 o 
   0   4   3       49.56       61.53      3.88 o 
   1   4   3       18.43       17.97      2.44 o 
   2   4   3      326.49      310.10      9.11 o 
   3   4   3        7.68        7.52      2.10 o 
   4   4   3       16.61       18.44      2.47 o 
   5   4   3       10.68       11.67      2.32 o 
   6   4   3      547.37      540.91     14.53 o 
   7   4   3       54.74       59.38      4.75 o 
   8   4   3      491.77      487.20     15.44 o 
   9   4   3        4.70        1.92      3.07 o 
  10   4   3        8.08        8.77      3.52 o 
  11   4   3       38.68       29.16      4.45 o 
  12   4   3       27.02       15.43      4.07 o 
  13   4   3       10.88       11.10      4.27 o 
  14   4   3      101.84       99.43      7.53 o 
  15   4   3        6.26       11.79      5.15 o 
  16   4   3       61.86       74.17      9.53 o 
  17   4   3        5.52        6.92      6.32 o 
 -18   5   3        0.79       -0.15     11.53 o 
 -17   5   3      101.35       99.61     10.43 o 
 -16   5   3      449.72      486.35     19.07 o 
 -15   5   3       65.37       74.61      8.00 o 
 -14   5   3       47.61       64.71      7.97 o 
 -13   5   3       15.57        8.98      4.16 o 
 -12   5   3      151.86      151.18      9.42 o 
 -11   5   3      143.70      161.46      9.49 o 
 -10   5   3      713.90      686.39     20.42 o 
  -9   5   3      182.08      201.16      7.81 o 
  -8   5   3       84.78       72.33      4.58 o 
  -7   5   3     1959.35     2323.01     53.82 o 
  -6   5   3      441.96      441.71     12.59 o 
  -5   5   3     4192.76     4503.77    101.67 o 
  -4   5   3      439.48      440.13     25.46 o 
  -3   5   3     1546.06     1452.11     34.40 o 
  -2   5   3      579.13      645.44     39.17 o 
  -1   5   3      246.87      284.58     22.75 o 
   0   5   3      154.13      193.67     10.47 o 
   1   5   3      106.56      125.76      7.74 o 
   2   5   3      457.62      424.47     13.45 o 
   3   5   3       16.46       15.36      3.11 o 
   4   5   3       36.90       37.67      3.93 o 
   5   5   3       21.12       16.95      3.18 o 
   6   5   3       33.98       24.87      4.54 o 
   7   5   3        3.85       -1.36      3.34 o 
   8   5   3       27.49       29.63      4.95 o 
   9   5   3       15.98       25.78      6.11 o 
  10   5   3        2.31        2.72      3.91 o 
  11   5   3      181.80      178.16     11.09 o 
  12   5   3      347.49      316.73     14.86 o 
  13   5   3      624.04      614.51     23.03 o 
  14   5   3      258.29      205.29     12.71 o 
  15   5   3       13.75       19.16      5.50 o 
  16   5   3       32.24       33.54      7.99 o 
 -17   6   3       32.74       16.90      5.58 o 
 -16   6   3      345.79      335.12     24.08 o 
 -15   6   3        7.05       14.01      5.96 o 
 -14   6   3       16.93       21.05      6.49 o 
 -13   6   3       27.05       18.40      6.36 o 
 -12   6   3       68.88       52.45      7.97 o 
 -11   6   3        2.09       -5.20      3.47 o 
 -10   6   3      203.56      229.82     11.85 o 
  -9   6   3       90.08       91.09      9.66 o 
  -8   6   3      482.32      488.88     14.03 o 
  -7   6   3      157.13      189.87      7.80 o 
  -6   6   3       38.02       40.07      3.77 o 
  -5   6   3      726.88      683.40     18.04 o 
  -4   6   3      182.38      225.43     22.28 o 
  -3   6   3      146.97      178.64     20.26 o 
  -2   6   3      232.62      270.57     16.83 o 
  -1   6   3        7.22        6.98      2.91 o 
   0   6   3       89.94      129.57      7.10 o 
   1   6   3       17.28       16.09      3.69 o 
   2   6   3     1319.87     1398.57     62.91 o 
   3   6   3       69.59       70.51      5.54 o 
   4   6   3     2464.93     2437.15     62.61 o 
   5   6   3      488.29      501.31     23.36 o 
   6   6   3      225.45      221.18     11.98 o 
   7   6   3       18.06       15.77      4.79 o 
   8   6   3      118.43      103.70      8.57 o 
   9   6   3        1.59       -1.36      4.56 o 
  10   6   3        3.00        2.90      4.06 o 
  11   6   3        4.54        4.08      4.68 o 
  12   6   3       50.43       54.78      7.08 o 
  13   6   3        0.26        4.42      4.84 o 
  14   6   3       81.42       96.40      9.11 o 
 -15   7   3      337.76      355.22     19.01 o 
 -14   7   3       29.94       25.66      7.01 o 
 -13   7   3      242.44      263.08     16.88 o 
 -12   7   3      165.25      163.82     12.91 o 
 -11   7   3       17.31        9.56      5.64 o 
 -10   7   3       20.36       33.26      6.46 o 
  -9   7   3        1.34       -3.69      4.27 o 
  -8   7   3       25.83       18.22      8.60 o 
  -7   7   3      587.84      587.75     20.65 o 
  -6   7   3      121.88      109.30      7.98 o 
  -5   7   3        3.25        7.89      4.06 o 
  -4   7   3        4.39        1.15      4.54 o 
  -3   7   3      325.82      327.98     20.45 o 
  -2   7   3      336.16      399.99     13.58 o 
  -1   7   3        4.32        0.76      3.45 o 
   0   7   3       79.20       87.65      6.29 o 
   1   7   3      603.41      711.31     53.83 o 
   2   7   3      464.91      558.86     28.90 o 
   3   7   3     5463.67     5803.19    161.91 o 
   4   7   3       59.69       63.43      8.45 o 
   5   7   3     1921.19     1846.17     54.80 o 
   6   7   3       21.24       17.40      4.93 o 
   7   7   3       28.46       29.62      5.64 o 
   8   7   3       66.08       72.08      7.53 o 
   9   7   3       37.15       46.88      6.60 o 
  10   7   3       10.01       15.05      6.25 o 
  11   7   3       63.94       62.87      9.32 o 
  12   7   3       53.22       52.43      7.27 o 
  13   7   3        0.00       -4.20      4.74 o 
 -13   8   3        3.40        0.23      6.87 o 
 -12   8   3       38.01       43.08     10.14 o 
 -11   8   3       36.93       39.92      9.72 o 
 -10   8   3        7.38       15.16      7.68 o 
  -9   8   3       23.01       23.51      8.28 o 
  -8   8   3      154.73      104.69     13.13 o 
  -7   8   3        0.25        2.03      7.17 o 
  -6   8   3     1421.01     1235.65     38.87 o 
  -5   8   3       20.86       23.79      9.35 o 
  -4   8   3       74.84       77.19      7.45 o 
  -3   8   3      111.85      120.27     14.96 o 
  -2   8   3       43.90       68.21     13.16 o 
  -1   8   3        8.10       15.62      4.58 o 
   0   8   3      208.50      257.48     31.15 o 
   1   8   3      500.88      534.41     35.61 o 
   2   8   3       53.84       56.87      7.72 o 
   3   8   3      196.68      207.29     14.11 o 
   4   8   3        3.89       13.99      5.88 o 
   5   8   3       62.23       67.36      7.57 o 
   6   8   3       18.04       27.30      5.95 o 
   7   8   3       13.09        9.59      5.13 o 
   8   8   3        2.14       -8.16      5.47 o 
   9   8   3       99.68      118.85     16.72 o 
  10   8   3       18.28       24.49      7.41 o 
  11   8   3        7.30       -2.47      9.19 o 
 -10   9   3      131.61      147.01     16.56 o 
  -9   9   3      146.13      154.26     16.63 o 
  -8   9   3        4.79       11.68      7.44 o 
  -7   9   3      319.55      317.00     23.96 o 
  -6   9   3        3.85       10.10      7.60 o 
  -5   9   3       44.95       16.51      6.15 o 
  -4   9   3       17.39       23.30      5.47 o 
  -3   9   3        6.09        5.05      5.37 o 
  -2   9   3       41.46       48.58      6.47 o 
  -1   9   3       50.85       72.98      7.69 o 
   0   9   3       56.28       75.60      8.59 o 
   1   9   3      202.92      257.76     28.39 o 
   2   9   3       25.76       31.33      9.78 o 
   3   9   3      173.51      208.10     23.47 o 
   4   9   3        1.23       10.50      5.87 o 
   5   9   3      266.55      256.58     24.62 o 
   6   9   3       38.75       30.39      7.30 o 
   7   9   3        1.90        6.10      7.89 o 
   8   9   3       13.68       17.14      6.50 o 
  -6  10   3      100.37      108.73     15.36 o 
  -5  10   3        7.76       13.88      7.18 o 
  -4  10   3        0.44        7.79      5.61 o 
  -3  10   3       12.54       15.50      5.47 o 
  -2  10   3      112.62      114.86     11.08 o 
  -1  10   3        6.98       27.56      9.17 o 
   0  10   3        4.79        9.99      6.99 o 
   1  10   3       34.16       54.97      9.04 o 
   2  10   3        3.47        0.58      6.74 o 
   3  10   3       16.12        8.90      6.41 o 
 -20   0   4        7.30       13.64     10.63 o 
 -19   0   4      134.54      125.56     20.48 o 
 -18   0   4        0.10        2.64      6.43 o 
 -17   0   4       77.36       79.06     10.81 o 
 -16   0   4      251.62      272.59     23.49 o 
 -15   0   4      387.48      345.87     20.93 o 
 -14   0   4      176.44      171.43     14.12 o 
 -13   0   4       25.91       30.28      6.50 o 
 -12   0   4      305.57      356.23     20.11 o 
 -11   0   4      116.94      158.80     12.66 o 
 -10   0   4     3052.88     3478.79    133.10 o 
  -9   0   4      256.65      329.69     15.31 o 
  -8   0   4    11835.72    12376.55    388.48 o 
  -7   0   4        1.05        0.90      3.55 o 
  -6   0   4      155.04      116.77      6.57 o 
  -5   0   4      223.78      245.61     10.48 o 
  -4   0   4       13.88       24.50      5.58 o 
  -3   0   4      921.73      804.61     27.71 o 
  -2   0   4     1190.92      833.66     36.12 o 
  -1   0   4     2368.83     2099.00     68.00 o 
   0   0   4    11214.83    10469.43    328.76 o 
   1   0   4       96.87      153.21     11.22 o 
   2   0   4     1207.11     1153.13     39.13 o 
   3   0   4       56.54       47.92      6.15 o 
   4   0   4      380.78      318.09     13.69 o 
   5   0   4      416.20      344.81     14.73 o 
   6   0   4       96.71       83.09      9.78 o 
   7   0   4        2.13       -1.47      3.21 o 
   8   0   4      113.53      101.43      8.11 o 
   9   0   4      199.94      185.62     11.39 o 
  10   0   4     6987.29     6871.13    218.48 o 
  11   0   4     2708.22     2615.27     86.81 o 
  12   0   4     4469.54     4778.67    154.49 o 
  13   0   4        9.32        8.85      6.06 o 
  14   0   4      853.28      895.02     94.34 o 
  15   0   4        1.53        3.29      6.07 o 
  16   0   4        3.34        6.86      6.51 o 
  17   0   4       16.95       10.83     14.47 o 
 -20   1   4       11.91       11.34     12.29 o 
 -19   1   4       91.45       57.16      8.44 o 
 -18   1   4        0.05       -6.63      4.61 o 
 -17   1   4      122.68      115.95      9.17 o 
 -16   1   4      147.48      123.72      9.15 o 
 -15   1   4       60.48       71.62      6.99 o 
 -14   1   4        0.08       -0.80      3.39 o 
 -13   1   4        7.27        5.10      3.49 o 
 -12   1   4      136.41      166.17      7.61 o 
 -11   1   4     2360.10     2472.54     70.09 o 
 -10   1   4     1136.08     1074.01     29.03 o 
  -9   1   4      981.24     1007.36     27.16 o 
  -8   1   4      852.07      817.85     22.51 o 
  -7   1   4      206.81      221.73      7.56 o 
  -6   1   4      102.45       94.06      4.14 o 
  -5   1   4       18.76       21.63      2.33 o 
  -4   1   4       66.93       76.42      3.75 o 
  -3   1   4       20.09       25.14      2.73 o 
  -2   1   4      149.77      167.58      5.85 o 
  -1   1   4      962.80      940.47     22.70 o 
   0   1   4     9691.12     8702.84    193.76 o 
   1   1   4     3168.98     2944.24     81.17 o 
   2   1   4      613.85      611.36     15.73 o 
   3   1   4     3402.98     3112.32     86.87 o 
   4   1   4      143.94      194.00      8.02 o 
   5   1   4      614.47      543.59     14.69 o 
   6   1   4       20.43       22.20      3.17 o 
   7   1   4        0.33       -1.87      2.26 o 
   8   1   4       65.72       65.93      4.69 o 
   9   1   4      721.42      683.41     18.50 o 
  10   1   4       58.51       49.20      7.06 o 
  11   1   4      577.81      540.22     17.64 o 
  12   1   4      129.79      141.78      8.47 o 
  13   1   4        4.79        5.56      3.88 o 
  14   1   4       24.22       22.80      5.25 o 
  15   1   4       96.15       98.76      8.63 o 
  16   1   4        1.70        5.67      8.23 o 
  17   1   4        1.30       -4.83      4.29 o 
 -20   2   4       30.61       28.61      7.71 o 
 -19   2   4        2.04        2.56      5.63 o 
 -18   2   4      245.64      271.47     17.42 o 
 -17   2   4      103.47       91.41      9.91 o 
 -16   2   4       77.91       97.80      9.88 o 
 -15   2   4       12.68       12.95      5.25 o 
 -14   2   4      274.65      296.80     13.21 o 
 -13   2   4        4.04       -0.39      2.87 o 
 -12   2   4       81.03       70.59      5.13 o 
 -11   2   4      487.54      520.05     15.97 o 
 -10   2   4        8.86        7.75      2.64 o 
  -9   2   4       18.27       18.58      2.86 o 
  -8   2   4      204.89      203.67      7.89 o 
  -7   2   4      562.66      534.13     15.77 o 
  -6   2   4      776.59      825.16     20.22 o 
  -5   2   4        3.90        5.71      2.37 o 
  -4   2   4      625.67      650.04     16.38 o 
  -3   2   4      518.29      489.61     26.47 o 
  -2   2   4      391.23      403.21     21.74 o 
  -1   2   4      428.66      367.82     10.29 o 
   0   2   4    10866.63    10892.43    242.07 o 
   1   2   4      285.92      371.11     15.03 o 
   2   2   4    10942.40    11992.17    266.40 o 
   3   2   4      111.73      121.70      9.60 o 
   4   2   4      256.70      267.04      8.53 o 
   5   2   4       61.17       58.74      4.65 o 
   6   2   4      213.37      164.37      7.72 o 
   7   2   4        0.39        1.54      1.97 o 
   8   2   4       18.70       20.70      3.25 o 
   9   2   4      104.26      103.02      5.88 o 
  10   2   4      534.22      542.51     17.37 o 
  11   2   4      184.03      165.09      9.00 o 
  12   2   4       62.84       57.58      6.72 o 
  13   2   4       28.28       25.73      4.63 o 
  14   2   4       35.57       42.28      5.44 o 
  15   2   4        0.03        4.66      3.92 o 
  16   2   4        4.17       -1.76      4.31 o 
  17   2   4       12.25       11.52      5.39 o 
 -20   3   4        2.41        3.46      5.86 o 
 -19   3   4        0.50        4.77      5.68 o 
 -18   3   4       40.02       36.65      7.54 o 
 -17   3   4        1.03        8.25      6.98 o 
 -16   3   4       23.47       16.19      6.85 o 
 -15   3   4       11.77       11.13      5.35 o 
 -14   3   4       61.88       78.43      6.05 o 
 -13   3   4      171.61      179.29      8.90 o 
 -12   3   4        0.78       -1.80      2.73 o 
 -11   3   4      159.75      219.46      9.19 o 
 -10   3   4        0.37        2.15      2.49 o 
  -9   3   4        2.22       -0.73      2.29 o 
  -8   3   4      136.54      119.81      5.08 o 
  -7   3   4      565.92      582.91     18.48 o 
  -6   3   4      991.53      875.69     24.11 o 
  -5   3   4     1050.01     1073.36     25.84 o 
  -4   3   4       22.38       15.54      3.49 o 
  -3   3   4      228.36      184.31      6.54 o 
  -2   3   4      345.67      379.59     16.74 o 
  -1   3   4     1893.38     1789.34     41.57 o 
   0   3   4      294.09      360.18     23.77 o 
   1   3   4        2.43        8.14      3.74 o 
   2   3   4      717.45      644.74     16.70 o 
   3   3   4       28.17       35.01      3.19 o 
   4   3   4      323.86      278.53      8.93 o 
   5   3   4       66.25       72.26      4.48 o 
   6   3   4       98.82       87.70      5.02 o 
   7   3   4       86.18       94.96      5.40 o 
   8   3   4       73.43       69.33      5.79 o 
   9   3   4       46.18       33.07      4.53 o 
  10   3   4       16.76       17.44      4.05 o 
  11   3   4        0.54        7.74      3.47 o 
  12   3   4      110.27      110.75      7.53 o 
  13   3   4       66.69       79.37      6.72 o 
  14   3   4        2.52        3.59      3.29 o 
  15   3   4      110.88      139.30     10.60 o 
  16   3   4        1.59       -0.21      3.81 o 
 -19   4   4       14.58        9.75      6.42 o 
 -18   4   4       22.58       13.04      6.57 o 
 -17   4   4        3.04        8.07      5.61 o 
 -16   4   4      144.18      151.35     12.32 o 
 -15   4   4       79.30       78.83      7.34 o 
 -14   4   4      278.03      297.91     13.27 o 
 -13   4   4       51.17       34.63      5.17 o 
 -12   4   4      190.32      212.03      9.66 o 
 -11   4   4      122.31      138.19      7.68 o 
 -10   4   4        0.03        2.30      2.48 o 
  -9   4   4      298.63      304.30     12.91 o 
  -8   4   4     1514.72     1645.41     42.56 o 
  -7   4   4       62.22       56.89      4.37 o 
  -6   4   4      423.04      413.15     16.09 o 
  -5   4   4        0.03        4.87      3.38 o 
  -4   4   4      896.65      863.45     21.51 o 
  -3   4   4       98.63       77.40      6.41 o 
  -2   4   4       80.34       98.97      5.53 o 
  -1   4   4     1060.38      941.35     23.30 o 
   0   4   4      633.50      517.21     17.25 o 
   1   4   4      122.81      131.30      6.41 o 
   2   4   4      198.06      182.36      8.13 o 
   3   4   4      543.94      556.37     15.07 o 
   4   4   4       18.38       21.87      2.94 o 
   5   4   4        0.25       -2.65      2.18 o 
   6   4   4      403.89      343.97     10.71 o 
   7   4   4       15.15       15.62      3.61 o 
   8   4   4        8.91        7.47      3.39 o 
   9   4   4        2.98        4.67      3.59 o 
  10   4   4      101.87       64.86      5.75 o 
  11   4   4       16.12        5.55      3.79 o 
  12   4   4      166.56      163.75     11.23 o 
  13   4   4       23.36       20.77      5.54 o 
  14   4   4       28.06       25.02      8.47 o 
  15   4   4        0.01        0.30      4.55 o 
  16   4   4        2.44        3.49      5.11 o 
 -18   5   4        0.65        0.97      4.27 o 
 -17   5   4       47.59       53.57     11.04 o 
 -16   5   4      119.79      155.96     20.97 o 
 -15   5   4       64.03       51.83      9.31 o 
 -14   5   4        5.26        1.89      4.59 o 
 -13   5   4       94.75       95.48      9.72 o 
 -12   5   4       54.94       49.29      9.15 o 
 -11   5   4        1.33       -2.49      3.20 o 
 -10   5   4       85.44       95.33      6.72 o 
  -9   5   4       48.31       47.69      5.07 o 
  -8   5   4      211.94      209.72      8.95 o 
  -7   5   4      373.31      337.22     10.60 o 
  -6   5   4      222.58      238.55     13.29 o 
  -5   5   4       98.56      119.68      6.38 o 
  -4   5   4       98.94      109.29      5.60 o 
  -3   5   4        8.44       25.71      6.70 o 
  -2   5   4      108.89       96.71      5.65 o 
  -1   5   4        2.69        2.37      1.79 o 
   0   5   4       99.10       91.51      5.76 o 
   1   5   4       42.43       41.20      4.67 o 
   2   5   4       59.84       68.06      4.29 o 
   3   5   4        0.27        5.35      3.49 o 
   4   5   4       53.95       50.22      5.89 o 
   5   5   4       86.86       96.74      7.56 o 
   6   5   4       35.70       43.24      8.68 o 
   7   5   4        6.58        4.87      4.37 o 
   8   5   4        2.87       -2.62      5.43 o 
   9   5   4      180.60      154.10     10.23 o 
  10   5   4        3.30        3.64      4.28 o 
  11   5   4      321.93      332.19     15.33 o 
  12   5   4       87.72       86.71      8.52 o 
  13   5   4       18.39       22.17      5.88 o 
  14   5   4        3.37       -0.27      5.14 o 
  15   5   4       87.33       81.56      8.64 o 
 -17   6   4      538.96      482.58     29.71 o 
 -16   6   4       53.26       50.21      8.52 o 
 -15   6   4       49.77       27.10     11.44 o 
 -14   6   4       38.31       48.04      8.16 o 
 -13   6   4       37.42       34.47      5.98 o 
 -12   6   4       77.33       72.22      7.33 o 
 -11   6   4       57.35       57.20      6.51 o 
 -10   6   4      279.92      255.28     12.62 o 
  -9   6   4       86.14       71.87      8.47 o 
  -8   6   4       42.42       28.75      4.42 o 
  -7   6   4      866.96      779.67     20.60 o 
  -6   6   4      170.98      191.29      9.56 o 
  -5   6   4        2.38        4.45      3.37 o 
  -4   6   4       82.86      110.69      5.96 o 
  -3   6   4       68.49       80.27      7.63 o 
  -2   6   4      113.16      153.11     10.97 o 
  -1   6   4      260.04      281.27     31.89 o 
   0   6   4      348.68      418.03     20.97 o 
   1   6   4        4.91       13.06      5.16 o 
   2   6   4     6134.91     6244.99    154.73 o 
   3   6   4      157.89      172.73      9.97 o 
   4   6   4       18.85       15.33      4.95 o 
   5   6   4      137.39      120.24      8.93 o 
   6   6   4      128.64      116.88      8.84 o 
   7   6   4        0.00        1.18      3.98 o 
   8   6   4        2.50        2.27      4.30 o 
   9   6   4       29.20       29.41      5.92 o 
  10   6   4       21.36       27.54      5.73 o 
  11   6   4        0.50        0.25      4.72 o 
  12   6   4       21.33       23.53      5.87 o 
  13   6   4        6.34       10.29      6.09 o 
 -15   7   4        1.56        0.85      5.91 o 
 -14   7   4       27.71       19.73      9.06 o 
 -13   7   4       68.95       71.93      9.40 o 
 -12   7   4       43.51       56.71      8.37 o 
 -11   7   4        9.95        5.81      5.59 o 
 -10   7   4        9.69       14.24      7.65 o 
  -9   7   4       71.54       73.65     18.27 o 
  -8   7   4      121.73       97.59      9.77 o 
  -7   7   4       46.81       49.10      6.04 o 
  -6   7   4      417.35      392.56     15.65 o 
  -5   7   4       35.57       24.29     10.87 o 
  -4   7   4       11.75       20.22      4.29 o 
  -3   7   4      415.65      427.27     14.82 o 
  -2   7   4        5.91      250.69     54.22 o 
  -1   7   4       30.72       38.02      4.84 o 
   0   7   4      193.06      240.81     11.03 o 
   1   7   4     2691.87     2904.66    147.10 o 
   2   7   4        6.37       26.45      7.50 o 
   3   7   4       23.91       24.00      6.05 o 
   4   7   4        5.45        1.95      6.24 o 
   5   7   4       16.84       24.94      5.77 o 
   6   7   4       54.62       52.42      6.96 o 
   7   7   4        4.94        7.16      5.42 o 
   8   7   4        0.67        3.54      4.57 o 
   9   7   4       49.07       51.27      7.16 o 
  10   7   4        5.12        7.24      5.00 o 
  11   7   4       15.00       17.07      5.61 o 
  12   7   4       21.38       17.46      5.98 o 
 -13   8   4        3.70        2.05      7.16 o 
 -12   8   4       19.44       21.54      8.44 o 
 -11   8   4       83.90       99.64     16.52 o 
 -10   8   4       13.16       16.97      7.69 o 
  -9   8   4        8.94        3.23      6.79 o 
  -8   8   4      357.14      351.33     22.95 o 
  -7   8   4      836.33      745.89     30.61 o 
  -6   8   4      123.03      116.16     18.06 o 
  -5   8   4       58.49       54.44      6.85 o 
  -4   8   4      456.93      437.15     17.34 o 
  -3   8   4       15.99       19.62      7.43 o 
  -2   8   4       16.82       21.07      5.21 o 
  -1   8   4        0.00        1.41      4.26 o 
   0   8   4        0.76        0.94      4.33 o 
   1   8   4       31.13       22.08      5.17 o 
   2   8   4       11.48        9.17      5.53 o 
   3   8   4      243.97      221.85     14.33 o 
   4   8   4      244.52      291.01     23.02 o 
   5   8   4        4.10        5.09      5.72 o 
   6   8   4       74.05       84.36     15.11 o 
   7   8   4        2.81        0.38      4.80 o 
   8   8   4       12.23       18.42      5.74 o 
   9   8   4      109.60      122.36     10.54 o 
  10   8   4      120.41      144.87     11.45 o 
 -10   9   4       23.12       23.59      8.84 o 
  -9   9   4      139.60       98.24     13.86 o 
  -8   9   4        5.42        7.53      7.16 o 
  -7   9   4        0.95       -0.65      6.41 o 
  -6   9   4        8.42       14.88      7.59 o 
  -5   9   4        5.03        3.91      4.42 o 
  -4   9   4       22.87       16.67      3.98 o 
  -3   9   4       20.76       25.34      5.87 o 
  -2   9   4      119.46      107.39     10.46 o 
  -1   9   4       79.00       98.46      8.69 o 
   0   9   4        9.60       18.53      7.12 o 
   1   9   4      121.56      163.49     22.99 o 
   2   9   4        2.99        2.89      5.24 o 
   3   9   4        1.94        5.60      5.80 o 
   4   9   4       14.89       18.15      6.48 o 
   5   9   4       41.76       63.45      9.27 o 
   6   9   4       21.86       15.84      6.46 o 
  -3  10   4       31.32       28.19      8.58 o 
  -2  10   4       18.71       37.36      7.68 o 
  -1  10   4       50.31       49.31      8.51 o 
   0  10   4        2.11        5.57      6.00 o 
 -20   1   5       36.48       34.94      8.04 o 
 -19   1   5       64.57       71.29      9.68 o 
 -18   1   5       25.13       15.51      7.56 o 
 -17   1   5        0.82       -3.40      4.13 o 
 -16   1   5       39.40       55.31      6.88 o 
 -15   1   5       88.10       79.78     11.16 o 
 -14   1   5       28.92       45.78      7.26 o 
 -13   1   5        0.44        4.63      3.66 o 
 -12   1   5       78.96       80.35      7.26 o 
 -11   1   5     1948.14     2051.25     53.29 o 
 -10   1   5      499.41      472.38     14.94 o 
  -9   1   5     2154.83     2167.21     61.90 o 
  -8   1   5      245.39      254.23      9.82 o 
  -7   1   5      590.82      544.63     14.38 o 
  -6   1   5      120.51      111.08      4.99 o 
  -5   1   5      125.39      116.47      5.25 o 
  -4   1   5      268.97      304.87      9.13 o 
  -3   1   5      486.40      504.77     21.52 o 
  -2   1   5      145.22      132.96     10.82 o 
  -1   1   5      104.41      211.06     10.90 o 
   0   1   5      114.36      132.93      9.83 o 
   1   1   5     1903.88     1926.20     45.00 o 
   2   1   5      529.57      863.52     40.23 o 
   3   1   5      844.50      848.74     21.52 o 
   4   1   5        4.66        8.51      2.57 o 
   5   1   5       80.09       79.88      5.19 o 
   6   1   5      173.46      167.11      7.66 o 
   7   1   5       36.89       44.79      4.45 o 
   8   1   5      154.36      183.42      8.53 o 
   9   1   5     2557.63     2690.07     63.11 o 
  10   1   5      541.02      510.47     15.47 o 
  11   1   5       35.14       41.97      5.32 o 
  12   1   5      177.61      191.15     10.23 o 
  13   1   5        0.02       -0.48      3.71 o 
  14   1   5        0.01       -5.82      3.88 o 
  15   1   5       21.48       25.91      5.83 o 
  16   1   5       11.31       13.54      5.44 o 
 -20   2   5       90.06       95.04     11.20 o 
 -19   2   5        4.58       -5.48      5.28 o 
 -18   2   5       37.10       31.82      7.40 o 
 -17   2   5       88.02       86.64     14.48 o 
 -16   2   5      135.40      164.25     11.00 o 
 -15   2   5        4.05        1.45      4.07 o 
 -14   2   5        0.03        6.32      4.23 o 
 -13   2   5       16.76       27.35      4.93 o 
 -12   2   5       81.13       83.05      6.75 o 
 -11   2   5      267.04      241.63     10.68 o 
 -10   2   5        0.14        0.96      3.27 o 
  -9   2   5      601.44      657.31     19.39 o 
  -8   2   5      668.37      690.17     17.68 o 
  -7   2   5       22.52       25.93      3.36 o 
  -6   2   5      341.72      380.05     10.90 o 
  -5   2   5      248.64      317.64     23.62 o 
  -4   2   5        9.07        9.18      2.60 o 
  -3   2   5     1541.05     1401.84     33.37 o 
  -2   2   5       23.06       35.35      6.18 o 
  -1   2   5        1.09        7.13      3.12 o 
   0   2   5       40.46       45.31      3.60 o 
   1   2   5      138.51      149.79      6.30 o 
   2   2   5      377.42      370.26     11.10 o 
   3   2   5      920.67      850.73     23.77 o 
   4   2   5      127.93      111.45      6.49 o 
   5   2   5      386.92      353.42     12.24 o 
   6   2   5       26.69       27.63      4.65 o 
   7   2   5      281.78      284.45     10.01 o 
   8   2   5        0.14        4.79      3.53 o 
   9   2   5       48.91       51.31      5.46 o 
  10   2   5        1.19       -0.95      3.43 o 
  11   2   5       41.47       31.27      4.76 o 
  12   2   5       25.46       18.31      4.49 o 
  13   2   5      130.19      135.61      8.92 o 
  14   2   5       57.22       56.76      6.30 o 
  15   2   5        3.22        4.54      5.01 o 
  16   2   5        9.92        7.73      5.31 o 
 -19   3   5        5.95        5.52      5.86 o 
 -18   3   5        2.95       -3.27      5.20 o 
 -17   3   5       22.24       23.04      6.88 o 
 -16   3   5       16.47        2.19      5.43 o 
 -15   3   5        0.01       -3.06      4.36 o 
 -14   3   5       57.50       69.67      7.25 o 
 -13   3   5       21.47       31.13      4.42 o 
 -12   3   5      128.26      153.21      8.33 o 
 -11   3   5      179.85      198.03      9.26 o 
 -10   3   5       78.20       83.67      5.86 o 
  -9   3   5       75.54       82.74      5.70 o 
  -8   3   5       60.86       75.94      5.14 o 
  -7   3   5       12.02       11.70      2.95 o 
  -6   3   5      168.62      148.20      8.37 o 
  -5   3   5       14.38       25.33      3.88 o 
  -4   3   5      213.10      209.06      7.53 o 
  -3   3   5       99.39      143.84     16.09 o 
  -2   3   5      219.06      231.45     17.26 o 
  -1   3   5     1662.48     1688.74     39.81 o 
   0   3   5       11.56       15.54      9.53 o 
   1   3   5       86.36       68.48      4.51 o 
   2   3   5      140.06      153.33      6.88 o 
   3   3   5       59.59       47.45      4.96 o 
   4   3   5      142.64      129.52      6.51 o 
   5   3   5       55.56       55.04      4.46 o 
   6   3   5        0.41       -1.37      2.60 o 
   7   3   5       63.71       61.51      5.58 o 
   8   3   5        0.06       -0.70      3.06 o 
   9   3   5       46.14       28.90      4.59 o 
  10   3   5       12.63       15.31      4.90 o 
  11   3   5        0.07       -4.64      3.09 o 
  12   3   5        4.99        4.55      3.91 o 
  13   3   5       36.73       35.51      5.15 o 
  14   3   5        0.11        4.09      5.95 o 
  15   3   5       18.92       21.59      4.71 o 
 -18   4   5        0.61       -2.86      5.39 o 
 -17   4   5       37.72       37.71      7.77 o 
 -16   4   5       16.15        8.75      5.84 o 
 -15   4   5       15.94       15.99      5.95 o 
 -14   4   5       16.54       13.75      4.60 o 
 -13   4   5      156.91      174.96     14.37 o 
 -12   4   5      429.45      455.58     15.57 o 
 -11   4   5       22.54       16.45      4.02 o 
 -10   4   5        2.20        4.30      3.16 o 
  -9   4   5      419.19      390.02     15.46 o 
  -8   4   5       59.81       68.28      5.41 o 
  -7   4   5      157.73      156.26      6.74 o 
  -6   4   5      138.86      153.79      7.09 o 
  -5   4   5        3.36       11.23      2.51 o 
  -4   4   5       51.57       54.74      4.16 o 
  -3   4   5       41.37       56.64      9.20 o 
  -2   4   5      574.54      530.54     16.33 o 
  -1   4   5      142.32      116.39      8.44 o 
   0   4   5        9.97       31.96     10.12 o 
   1   4   5      353.30      321.03     10.30 o 
   2   4   5       30.31       46.13      4.34 o 
   3   4   5       46.77       33.45      3.57 o 
   4   4   5      121.33      123.26      6.49 o 
   5   4   5        2.29        5.49      2.78 o 
   6   4   5       78.24       81.48      6.27 o 
   7   4   5       21.80       15.46      3.82 o 
   8   4   5       29.49       71.45      6.25 o 
   9   4   5        9.72        8.02      3.86 o 
  10   4   5      189.07      195.63     12.31 o 
  11   4   5       23.22       11.93      5.22 o 
  12   4   5        0.36       -5.94      4.08 o 
  13   4   5        0.01       -3.19      5.14 o 
  14   4   5       19.91       27.25      6.25 o 
 -17   5   5        2.77       16.57      6.54 o 
 -16   5   5        3.91        6.58      5.85 o 
 -15   5   5       31.74       14.06      6.69 o 
 -14   5   5       21.76       25.55      5.37 o 
 -13   5   5       59.10       63.11      6.87 o 
 -12   5   5       68.04       58.42      7.89 o 
 -11   5   5      655.44      652.11     31.50 o 
 -10   5   5        3.48        3.15      2.79 o 
  -9   5   5      231.76      284.20     12.92 o 
  -8   5   5      496.45      479.53     17.86 o 
  -7   5   5      147.49      164.55      8.02 o 
  -6   5   5       20.96       25.08      3.59 o 
  -5   5   5      119.74      118.83      7.62 o 
  -4   5   5      750.33      732.98     19.32 o 
  -3   5   5      137.01      505.90     20.18 o 
  -2   5   5       52.69       72.37      8.18 o 
  -1   5   5      481.37      484.96     15.29 o 
   0   5   5        7.63        9.68      4.39 o 
   1   5   5      770.70      682.25     22.39 o 
   2   5   5      570.92      588.98     29.79 o 
   3   5   5        1.68       -1.61      3.61 o 
   4   5   5      135.54      114.67      7.37 o 
   5   5   5       28.07       23.09      4.84 o 
   6   5   5      400.42      367.76     15.33 o 
   7   5   5      308.13      271.56     20.31 o 
   8   5   5      252.70      217.29     12.47 o 
   9   5   5     1420.26     1335.83     41.86 o 
  10   5   5      230.43      165.08     11.22 o 
  11   5   5        0.21       -1.06      4.59 o 
  12   5   5       61.83       67.78      9.11 o 
  13   5   5       32.38       24.96      6.22 o 
 -16   6   5        7.86       -7.15      6.93 o 
 -15   6   5        5.04        1.94      5.84 o 
 -14   6   5       11.81        3.49      3.58 o 
 -13   6   5        1.22       -4.86      5.28 o 
 -12   6   5       94.38      115.05      9.07 o 
 -11   6   5       57.29       48.55      6.18 o 
 -10   6   5        0.54       -5.13      3.42 o 
  -9   6   5      146.51      167.28      9.23 o 
  -8   6   5       43.55       40.84      5.19 o 
  -7   6   5       10.18        7.28      5.74 o 
  -6   6   5      470.82      444.40     13.45 o 
  -5   6   5        7.54       -1.36     10.92 o 
  -4   6   5       94.34       95.76      6.70 o 
  -3   6   5       26.14       38.12      9.90 o 
  -2   6   5      753.56      787.36     26.07 o 
  -1   6   5      377.45      342.82     21.35 o 
   0   6   5     1008.54     1000.57     49.60 o 
   1   6   5     1532.21     1550.71     68.23 o 
   2   6   5      142.79      143.57     16.34 o 
   3   6   5       15.24       12.67      4.86 o 
   4   6   5       11.10        8.87      4.62 o 
   5   6   5       42.62       34.72      5.75 o 
   6   6   5        5.23        3.21      4.22 o 
   7   6   5       40.92       32.94      7.99 o 
   8   6   5        4.11        4.68      4.78 o 
   9   6   5       39.10       46.08      6.92 o 
  10   6   5        1.66       -5.05      4.44 o 
  11   6   5       10.95        7.47      5.25 o 
  12   6   5        1.23        2.49      5.15 o 
 -14   7   5        0.01       -1.29      5.51 o 
 -13   7   5       44.88       33.96      7.45 o 
 -12   7   5       41.71       38.12      9.19 o 
 -11   7   5       78.49       64.10     12.55 o 
 -10   7   5      444.90      429.27     25.43 o 
  -9   7   5      483.69      424.48     21.30 o 
  -8   7   5       59.11       79.65      9.31 o 
  -7   7   5        1.02       -4.15      4.05 o 
  -6   7   5       19.53       18.25      4.35 o 
  -5   7   5      119.82      133.69      8.31 o 
  -4   7   5        0.00       20.95      7.71 o 
  -3   7   5      501.69      535.68     17.74 o 
  -2   7   5      209.13      245.60     19.59 o 
  -1   7   5     4934.52     4899.18    161.44 o 
   0   7   5       31.89       73.36     11.34 o 
   1   7   5      124.96      144.15      8.98 o 
   2   7   5      125.95      124.80      9.49 o 
   3   7   5      223.58      201.45     12.13 o 
   4   7   5        8.25        6.62      4.57 o 
   5   7   5       54.17       41.29      6.33 o 
   6   7   5       17.76        8.52      4.91 o 
   7   7   5       77.53       81.56      8.46 o 
   8   7   5       43.44       38.31      6.70 o 
   9   7   5       74.97       66.38      8.10 o 
  10   7   5        0.10       -4.38      7.65 o 
 -12   8   5      124.71      124.40     29.77 o 
 -11   8   5        2.47        3.46      6.74 o 
 -10   8   5      456.53      378.96     24.38 o 
  -9   8   5        7.17        9.40      7.39 o 
  -8   8   5       44.28       64.20     11.35 o 
  -7   8   5        1.68        7.95      6.04 o 
  -6   8   5       16.51        7.71      5.31 o 
  -5   8   5       28.38       20.86      7.21 o 
  -4   8   5       47.13       70.44      9.64 o 
  -3   8   5      679.86      628.35     30.87 o 
  -2   8   5        7.02        6.77      4.50 o 
  -1   8   5      203.42      193.22     11.98 o 
   0   8   5       28.14       33.92      6.16 o 
   1   8   5        0.05        5.85      4.53 o 
   2   8   5       86.74       80.88     17.82 o 
   3   8   5        0.06        6.85      5.63 o 
   4   8   5        9.29       18.02      5.39 o 
   5   8   5        0.26       -4.08      4.76 o 
   6   8   5        1.83        1.41      4.96 o 
   7   8   5       96.28       97.40      9.64 o 
   8   8   5      282.63      375.74     18.67 o 
  -8   9   5       14.80       31.55      9.79 o 
  -7   9   5       25.08       32.51      9.74 o 
  -6   9   5       68.32       83.74     11.02 o 
  -5   9   5      112.23      108.48     11.07 o 
  -4   9   5       11.92        9.27      5.20 o 
  -3   9   5       17.73       19.86      6.27 o 
  -2   9   5        0.06       -0.65      4.49 o 
  -1   9   5        0.86        1.33      5.37 o 
   0   9   5        1.34        3.60      5.62 o 
   1   9   5       62.35       51.18      8.62 o 
   2   9   5       62.50       59.43      8.93 o 
   3   9   5        0.85       12.72      6.14 o 
   4   9   5       44.04       48.76      8.58 o 
 -19   0   6      180.28      154.23     23.11 o 
 -18   0   6       35.09       45.80     10.34 o 
 -17   0   6       49.02       63.43     10.87 o 
 -16   0   6       69.02       78.75     22.41 o 
 -15   0   6      432.81      517.43     61.25 o 
 -14   0   6      664.30      684.94     34.97 o 
 -13   0   6        0.01        6.77      6.36 o 
 -12   0   6     2473.64     2553.98    107.04 o 
 -11   0   6      886.69      818.54     42.41 o 
 -10   0   6        1.04        3.39      5.40 o 
  -9   0   6      283.09      284.20     13.05 o 
  -8   0   6     1138.28     1176.36     40.70 o 
  -7   0   6        2.23       -3.46      2.80 o 
  -6   0   6      348.15      366.06     15.46 o 
  -5   0   6      149.82      121.60      9.80 o 
  -4   0   6      238.64      244.15     16.29 o 
  -3   0   6      390.00      556.88     27.59 o 
  -2   0   6      813.89      916.75     32.65 o 
  -1   0   6      285.04      693.35     41.88 o 
   0   0   6     1510.52     1580.11     53.53 o 
   1   0   6      410.05      902.47     46.16 o 
   2   0   6      722.77      726.71     27.34 o 
   3   0   6     1663.88     1587.12     54.23 o 
   4   0   6       41.21       66.01     23.10 o 
   5   0   6       79.01       60.81      7.29 o 
   6   0   6     9951.89     9801.64    310.73 o 
   7   0   6     2007.39     2023.97     69.02 o 
   8   0   6     3008.12     3025.81    100.06 o 
   9   0   6        0.01        2.09      8.00 o 
  10   0   6      402.22      391.42     21.90 o 
  11   0   6        8.42        6.26      6.38 o 
  12   0   6       53.27       69.75     10.79 o 
  13   0   6        1.00       -0.73      6.06 o 
  14   0   6        1.69       -0.73     11.34 o 
  15   0   6       58.76       62.51     16.08 o 
 -19   1   6        0.05        1.33      5.61 o 
 -18   1   6       12.81       11.20      6.31 o 
 -17   1   6       52.64       68.94      9.16 o 
 -16   1   6       53.18       54.33     14.55 o 
 -15   1   6      150.96       97.81      9.97 o 
 -14   1   6        8.57       14.01      5.61 o 
 -13   1   6      406.64      411.43     16.97 o 
 -12   1   6      774.14      739.61     25.81 o 
 -11   1   6       19.46       28.23      5.08 o 
 -10   1   6      229.33      191.94      8.86 o 
  -9   1   6       72.31       77.05      7.84 o 
  -8   1   6      206.79      242.14      9.03 o 
  -7   1   6     1018.15     1037.33     25.69 o 
  -6   1   6      391.53      467.55     21.34 o 
  -5   1   6      533.82      644.53     32.47 o 
  -4   1   6     1245.62     1321.83     52.58 o 
  -3   1   6     1104.73     1472.35     58.74 o 
  -2   1   6      460.58      976.34     30.02 o 
  -1   1   6      397.21      587.69     15.99 o 
   0   1   6      116.99      270.93     12.91 o 
   1   1   6       88.77       77.64      4.98 o 
   2   1   6        9.06        8.38      2.75 o 
   3   1   6        3.20        6.00      2.77 o 
   4   1   6      998.83      844.30     24.35 o 
   5   1   6      106.76       73.12      5.59 o 
   6   1   6     1566.87     1501.92     37.11 o 
   7   1   6       10.83        4.57      4.53 o 
   8   1   6        4.08        0.39      3.66 o 
   9   1   6      221.69      238.77     11.63 o 
  10   1   6       54.73       56.65      6.13 o 
  11   1   6      102.29       94.60     10.32 o 
  12   1   6       22.54       23.09      4.91 o 
  13   1   6       55.88       59.31      7.18 o 
  14   1   6       40.43       38.44      6.57 o 
  15   1   6        0.82       -2.61      5.06 o 
 -19   2   6       10.67        4.30      8.83 o 
 -18   2   6       13.33       -6.31      5.54 o 
 -17   2   6        1.64       -4.17      4.47 o 
 -16   2   6       66.64       84.41      8.52 o 
 -15   2   6      130.18      135.87     12.92 o 
 -14   2   6       62.41       65.52      8.34 o 
 -13   2   6       12.42       15.29      4.69 o 
 -12   2   6        7.85        2.75      3.82 o 
 -11   2   6        3.72        7.95      3.18 o 
 -10   2   6        3.32        5.63      3.13 o 
  -9   2   6       46.48       41.62      4.71 o 
  -8   2   6      181.53      206.95      8.12 o 
  -7   2   6       39.23       58.57      4.17 o 
  -6   2   6        0.15        5.89      2.38 o 
  -5   2   6      842.01      812.52     23.17 o 
  -4   2   6     1267.72     1599.47     48.37 o 
  -3   2   6      120.96      896.91     38.33 o 
  -2   2   6     2214.45     2617.82     66.96 o 
   0   2   6        6.39       45.72     22.60 o 
   1   2   6      179.62      178.01      7.80 o 
   2   2   6      140.69      165.32      7.51 o 
   3   2   6       41.15       40.92      4.47 o 
   4   2   6       76.73       82.40      5.52 o 
   5   2   6      217.28      213.49     10.18 o 
   6   2   6      857.81      877.24     23.35 o 
   7   2   6       30.20       27.48      4.42 o 
   8   2   6       12.63        3.60      3.84 o 
   9   2   6       25.13       23.25      4.84 o 
  10   2   6       39.41       50.74      5.94 o 
  11   2   6       21.29       17.35      4.54 o 
  12   2   6        2.47        4.52      4.31 o 
  13   2   6        0.81       -2.01      4.08 o 
  14   2   6       32.67       35.47      6.50 o 
 -19   3   6        5.94        5.88      7.32 o 
 -18   3   6       23.32       16.13      6.73 o 
 -17   3   6       38.53       21.65      6.91 o 
 -16   3   6      104.15       75.67      9.41 o 
 -15   3   6       14.66       15.21      5.29 o 
 -14   3   6       42.09       27.70      6.00 o 
 -13   3   6      131.21      140.59     10.02 o 
 -12   3   6       72.13       75.33      6.77 o 
 -11   3   6       59.57       56.12      6.27 o 
 -10   3   6        5.53       11.66      3.72 o 
  -9   3   6        0.29        0.27      2.88 o 
  -8   3   6      109.57      131.98      9.35 o 
  -7   3   6        0.26        2.22      2.61 o 
  -6   3   6       37.39       55.46      4.48 o 
  -5   3   6     2539.87     2516.42     63.54 o 
  -4   3   6      940.82     1403.35    220.79 o 
  -3   3   6     1090.15     1463.80     38.24 o 
  -2   3   6      394.93      954.77     53.00 o 
  -1   3   6      188.57      368.20     16.23 o 
   0   3   6      593.96      605.62     16.69 o 
   1   3   6        0.69       16.01      3.42 o 
   2   3   6        6.27        5.21      2.89 o 
   3   3   6       17.78       13.96      4.00 o 
   4   3   6       76.30       79.24      5.45 o 
   5   3   6       33.92       34.90      4.34 o 
   6   3   6      194.29      197.66      9.00 o 
   7   3   6       14.19       15.05      4.16 o 
   8   3   6       13.31        8.60      4.70 o 
   9   3   6        6.36        5.51      3.93 o 
  10   3   6       79.37       74.48      7.11 o 
  11   3   6        3.37        0.40      3.97 o 
  12   3   6       10.72       -1.39      3.95 o 
  13   3   6       18.95       13.25      5.33 o 
  14   3   6        6.07       -1.67      3.62 o 
 -18   4   6        0.01       -3.40      6.48 o 
 -17   4   6        0.01       -3.90      9.42 o 
 -16   4   6       58.21       66.06      9.17 o 
 -15   4   6       53.00       46.30      8.17 o 
 -14   4   6       63.11       75.40     11.01 o 
 -13   4   6       14.91       22.27      4.54 o 
 -12   4   6      234.58      218.67     10.52 o 
 -11   4   6      523.60      448.20     18.55 o 
 -10   4   6       14.29        9.82      3.75 o 
  -9   4   6        1.60        1.34      2.89 o 
  -8   4   6        3.16       -0.02      3.04 o 
  -7   4   6        9.63        8.74      2.90 o 
  -6   4   6      112.35       98.98      5.77 o 
  -5   4   6      500.15      513.88     14.80 o 
  -4   4   6       68.82       70.64     17.13 o 
  -3   4   6      315.53      331.83     14.13 o 
  -2   4   6        2.66        3.54      3.33 o 
  -1   4   6        0.03       -2.75      2.49 o 
   0   4   6       12.58       12.67      3.25 o 
   1   4   6      186.41      178.59      8.09 o 
   2   4   6       12.52       12.49      3.45 o 
   3   4   6       29.44       25.58      4.34 o 
   4   4   6      229.88      207.87      8.97 o 
   5   4   6      321.55      337.75     11.53 o 
   6   4   6      112.07       65.93      6.02 o 
   7   4   6      176.85      179.97      9.85 o 
   8   4   6      361.19      266.39     12.35 o 
   9   4   6        4.16       -1.69      5.22 o 
  10   4   6       44.41       35.86      6.25 o 
  11   4   6        0.21        7.27      4.99 o 
  12   4   6        4.10        2.83      4.83 o 
  13   4   6        6.34       11.72      5.64 o 
 -17   5   6       17.45       23.49      7.46 o 
 -16   5   6       52.06       43.79      8.24 o 
 -15   5   6        4.96       -1.26      5.49 o 
 -14   5   6        4.21       -4.67      4.91 o 
 -13   5   6       55.42       45.87      6.44 o 
 -12   5   6      151.78      136.66      8.77 o 
 -11   5   6      339.59      313.84     15.17 o 
 -10   5   6       11.80        9.60      3.96 o 
  -9   5   6       47.22       33.88      4.81 o 
  -8   5   6       28.28       24.18      4.49 o 
  -7   5   6       29.37       23.10      4.37 o 
  -6   5   6      202.85      189.05      8.25 o 
  -5   5   6        0.99        7.10      3.03 o 
  -4   5   6       85.14      101.04      7.69 o 
  -3   5   6      567.57      596.73     16.83 o 
  -2   5   6      267.88      282.59     15.01 o 
  -1   5   6      206.74      258.58     14.75 o 
   0   5   6        1.42        9.91      4.40 o 
   1   5   6       87.59       94.24      7.82 o 
   2   5   6        0.13        2.11      4.25 o 
   3   5   6      177.18      170.20      9.28 o 
   4   5   6       16.68       13.83      4.81 o 
   5   5   6      261.81      259.80     13.92 o 
   6   5   6        0.03        0.37      4.23 o 
   7   5   6      151.70      153.79     10.77 o 
   8   5   6       93.51       91.31      8.69 o 
   9   5   6       28.05       32.64      6.07 o 
  10   5   6        2.87        1.52      5.37 o 
  11   5   6       12.25       16.29      6.78 o 
  12   5   6        7.66       13.11      5.72 o 
 -15   6   6       16.92       14.53      6.16 o 
 -14   6   6       27.97       15.04      5.93 o 
 -13   6   6        1.12        5.11      3.49 o 
 -12   6   6       14.83       12.62      4.67 o 
 -11   6   6      167.84      156.88     10.01 o 
 -10   6   6        2.40       -0.33      3.71 o 
  -9   6   6        0.08       -2.10      3.45 o 
  -8   6   6        2.50        2.84      2.95 o 
  -7   6   6       80.96       63.37      6.94 o 
  -6   6   6      539.35      527.90     23.46 o 
  -5   6   6       54.98       79.01      9.27 o 
  -4   6   6      526.53      545.93     17.96 o 
  -3   6   6      376.97      738.76     32.80 o 
  -2   6   6     4131.61     4201.03    119.78 o 
  -1   6   6      549.87      727.55     58.89 o 
   0   6   6       20.88       30.05      6.72 o 
   1   6   6       17.73       14.23      4.40 o 
   2   6   6       95.64       93.76      7.33 o 
   3   6   6       42.94       39.76      6.23 o 
   4   6   6       32.40       45.10      8.64 o 
   5   6   6        0.99        2.10      4.48 o 
   6   6   6        8.02        6.03      6.32 o 
   7   6   6        6.27        3.72      4.85 o 
   8   6   6        5.08        8.11      4.92 o 
   9   6   6        6.51       -0.39      4.55 o 
  10   6   6        3.59        5.91      5.01 o 
 -13   7   6       75.81       82.33     12.53 o 
 -12   7   6        1.14        7.34      8.50 o 
 -11   7   6       46.42       26.85     21.30 o 
 -10   7   6      128.41      106.40     13.29 o 
  -9   7   6       16.88       13.12      7.94 o 
  -8   7   6       27.11       14.67      8.20 o 
  -7   7   6      145.07      141.05     10.28 o 
  -6   7   6       21.49       33.55      6.27 o 
  -5   7   6       15.39       22.19      4.96 o 
  -4   7   6      445.26      477.54     21.83 o 
  -3   7   6     1023.15     1096.56     43.42 o 
  -2   7   6       57.40       87.91     14.18 o 
  -1   7   6       74.90       89.29      8.32 o 
   0   7   6       26.53       33.18      5.21 o 
   1   7   6       33.64       34.06      6.33 o 
   2   7   6       17.45       24.60      5.52 o 
   3   7   6       36.45       36.80      6.53 o 
   4   7   6       41.88       40.78      6.57 o 
   5   7   6      166.05      151.31     11.02 o 
   6   7   6       12.92       13.00      5.52 o 
   7   7   6        8.46       21.41      5.85 o 
   8   7   6       16.10       20.30      6.10 o 
 -10   8   6        2.72       -4.90      6.39 o 
  -9   8   6       21.42       33.49      9.81 o 
  -8   8   6        6.00        7.89      6.25 o 
  -7   8   6       24.33       22.05      6.83 o 
  -6   8   6       58.66       72.58     10.23 o 
  -5   8   6        3.08        5.19      6.69 o 
  -4   8   6      188.49      189.23     12.30 o 
  -3   8   6      365.53      355.11     16.68 o 
  -2   8   6       21.51       28.38      8.69 o 
  -1   8   6      125.98      121.90      9.59 o 
   0   8   6        0.85        5.59      6.01 o 
   1   8   6        0.00        2.90      4.61 o 
   2   8   6      156.90      167.32     11.73 o 
   3   8   6        0.24        4.58      4.84 o 
   4   8   6       73.90       76.70      8.46 o 
   5   8   6       88.48       95.04      9.58 o 
   6   8   6      117.21      133.08     11.08 o 
  -5   9   6       39.08       32.36      8.26 o 
  -4   9   6        0.60       -6.32      5.60 o 
  -3   9   6        1.47        0.95      5.06 o 
  -2   9   6        3.26        1.75      6.35 o 
  -1   9   6       23.10       23.48      7.04 o 
   0   9   6        0.00        0.84      5.73 o 
 -19   1   7        1.62       -1.15      4.82 o 
 -18   1   7        0.30       -2.35      4.98 o 
 -17   1   7        6.58       15.66      5.77 o 
 -16   1   7      111.06      118.73     10.36 o 
 -15   1   7      641.57      608.58     23.64 o 
 -14   1   7       94.91       89.92      8.77 o 
 -13   1   7      167.84      128.09     10.21 o 
 -12   1   7       33.04       34.89      6.02 o 
 -11   1   7      117.44       94.60      9.70 o 
 -10   1   7        6.07        8.47      4.47 o 
  -9   1   7      241.10      237.12     10.51 o 
  -8   1   7       14.82       11.12      2.79 o 
  -7   1   7      358.09      321.09     10.46 o 
  -6   1   7       44.22       55.60      4.67 o 
  -5   1   7      294.53      341.98     10.98 o 
  -4   1   7        0.00       -2.15      2.21 o 
  -3   1   7      205.52      205.55      8.42 o 
  -2   1   7        0.01      143.09     20.68 o 
  -1   1   7      398.21      402.03     12.46 o 
   0   1   7       19.25       19.24      6.77 o 
   1   1   7       91.50      106.28      6.43 o 
   2   1   7       16.57       18.01      3.46 o 
   3   1   7      777.93      717.95     19.86 o 
   4   1   7      262.82      291.96     13.74 o 
   5   1   7     1195.25     1216.85     31.21 o 
   6   1   7       28.93       27.28      6.08 o 
   7   1   7        2.48        1.92      3.64 o 
   8   1   7      149.44      145.74      8.46 o 
   9   1   7       29.10       35.35      5.56 o 
  10   1   7       50.64       49.07      6.05 o 
  11   1   7        8.17        4.63      4.29 o 
  12   1   7       28.22       20.28      5.85 o 
  13   1   7        0.53       -4.07      4.81 o 
 -18   2   7        0.16       -4.55      7.29 o 
 -17   2   7        1.01        4.53      5.81 o 
 -16   2   7      478.67      491.73     28.62 o 
 -15   2   7      490.57      478.83     24.08 o 
 -14   2   7        0.16       -5.83      5.09 o 
 -13   2   7        2.28        4.35      4.61 o 
 -12   2   7       66.95       52.37      6.66 o 
 -11   2   7       55.65       47.45      6.58 o 
 -10   2   7        5.66        5.33      4.06 o 
  -9   2   7       82.62       99.20      6.91 o 
  -8   2   7       75.31       72.68      5.97 o 
  -7   2   7        2.94        3.55      2.58 o 
  -6   2   7      243.72      208.54      8.45 o 
  -5   2   7      151.88      172.97      8.58 o 
  -4   2   7       12.14       44.83      5.69 o 
  -3   2   7       33.88       28.22      3.71 o 
  -2   2   7       40.59       42.69      7.47 o 
  -1   2   7      125.65      116.49      7.63 o 
   0   2   7        1.25       26.82      7.18 o 
   1   2   7      291.90      247.29      9.55 o 
   2   2   7       69.03       66.22      8.97 o 
   3   2   7       52.54       58.08      7.05 o 
   4   2   7        2.24        2.98      3.44 o 
   5   2   7       98.58       97.34      6.63 o 
   6   2   7       13.65        4.41      3.60 o 
   7   2   7       16.75        3.90      3.88 o 
   8   2   7        2.25        4.24      3.85 o 
   9   2   7       10.31       13.85      4.43 o 
  10   2   7       46.20       65.44      7.28 o 
  11   2   7       46.94       59.08      8.41 o 
  12   2   7       24.30       38.75      6.06 o 
  13   2   7        1.97       -1.95      5.00 o 
 -18   3   7        0.00       -7.25      5.39 o 
 -17   3   7       36.09       37.08      8.16 o 
 -16   3   7       55.51       55.60      7.78 o 
 -15   3   7       29.52       19.56      5.86 o 
 -14   3   7       32.42       21.72      5.67 o 
 -13   3   7        0.00       -4.61      4.31 o 
 -12   3   7       24.27       19.99      5.33 o 
 -11   3   7        0.23       -2.14      3.38 o 
 -10   3   7        8.45       14.14      4.39 o 
  -9   3   7       19.15       19.07      4.57 o 
  -8   3   7      368.79      356.22     13.27 o 
  -7   3   7        1.38        3.16      3.03 o 
  -6   3   7       12.18       18.94      3.42 o 
  -5   3   7      584.59      585.72     16.58 o 
  -4   3   7        0.39        5.34      5.90 o 
  -3   3   7       74.93       70.80      5.30 o 
  -2   3   7       53.22       74.19      9.84 o 
  -1   3   7       15.11       31.76      4.02 o 
   0   3   7        5.81       10.69      3.74 o 
   1   3   7       69.45       67.91      5.38 o 
   2   3   7       10.50       15.67      3.92 o 
   3   3   7       45.81       39.69      9.24 o 
   4   3   7       46.51       54.03      5.46 o 
   5   3   7        0.43       -0.59      3.33 o 
   6   3   7       18.61       13.85      4.38 o 
   7   3   7       30.28       26.94      9.67 o 
   8   3   7       12.49       10.30      4.31 o 
   9   3   7        1.58       -4.05      3.73 o 
  10   3   7       12.83        7.94      4.42 o 
  11   3   7       32.43       31.75      6.99 o 
  12   3   7       10.83        7.13      5.24 o 
 -17   4   7        5.27        4.37      6.19 o 
 -16   4   7       11.70        1.61      6.00 o 
 -15   4   7        2.50       -3.41      5.43 o 
 -14   4   7       10.18       12.07      5.68 o 
 -13   4   7        0.18       -5.35      3.57 o 
 -12   4   7       12.33        2.90      5.61 o 
 -11   4   7       11.62       11.18      4.25 o 
 -10   4   7       28.18       23.31      4.68 o 
  -9   4   7       30.46       24.95      4.62 o 
  -8   4   7       44.38       62.15      5.96 o 
  -7   4   7       43.41       55.46      6.25 o 
  -6   4   7       65.35       72.74      5.75 o 
  -5   4   7       11.59       12.38      3.32 o 
  -4   4   7       35.64       29.41      4.05 o 
  -3   4   7        0.76        4.66      3.18 o 
  -2   4   7      131.01      159.81      9.01 o 
  -1   4   7        0.40       35.87      9.66 o 
   0   4   7        1.01       -1.52      2.82 o 
   1   4   7        2.55       -0.40      3.67 o 
   2   4   7       97.21       95.93      7.07 o 
   3   4   7       82.61       65.39      9.21 o 
   4   4   7       16.07        4.00      3.31 o 
   5   4   7      128.44      110.51      8.50 o 
   6   4   7       44.88       55.09      6.01 o 
   7   4   7       94.22       71.00      7.89 o 
   8   4   7       29.78       33.97      6.25 o 
   9   4   7       22.31       14.39      5.44 o 
  10   4   7        8.76       15.57      5.62 o 
  11   4   7        8.49       14.88      5.62 o 
 -16   5   7        0.32       -5.01      5.69 o 
 -15   5   7      130.32      138.81     12.79 o 
 -14   5   7        0.68       -3.61      5.33 o 
 -13   5   7       40.67       28.65      6.41 o 
 -12   5   7        0.84        3.62      4.05 o 
 -11   5   7        8.90       11.45      4.35 o 
 -10   5   7       19.36       19.18      4.73 o 
  -9   5   7        9.25       15.66      4.43 o 
  -8   5   7       93.06      110.11      8.46 o 
  -7   5   7        4.74        3.38      4.97 o 
  -6   5   7       98.88      103.98      8.95 o 
  -5   5   7      183.96      184.39      9.44 o 
  -4   5   7       45.13       55.98      5.40 o 
  -3   5   7      637.47      599.05     17.39 o 
  -2   5   7      154.56      185.01     16.08 o 
  -1   5   7       73.20      100.87      7.50 o 
   0   5   7       23.02       24.31      4.85 o 
   1   5   7      139.80      144.29     10.01 o 
   2   5   7      186.36      199.58     11.51 o 
   3   5   7      495.68      441.93     17.86 o 
   4   5   7       81.89       75.63      8.05 o 
   5   5   7      839.24      741.87     26.35 o 
   6   5   7        1.55        6.39      4.87 o 
   7   5   7       35.30       41.69      6.77 o 
   8   5   7      196.14      182.33     12.25 o 
   9   5   7       32.29       37.76      6.49 o 
  10   5   7       18.78        9.58      5.41 o 
 -14   6   7       32.88       36.61      8.05 o 
 -13   6   7       60.21       60.84      7.46 o 
 -12   6   7        3.28        4.19      5.79 o 
 -11   6   7       23.64       22.85      5.71 o 
 -10   6   7        0.23       -1.11      4.20 o 
  -9   6   7       17.96       14.42      6.16 o 
  -8   6   7        0.00       -3.49      4.63 o 
  -7   6   7       23.07       27.68      6.12 o 
  -6   6   7     1445.07     1390.98     43.99 o 
  -5   6   7      422.99      451.42     18.48 o 
  -4   6   7      139.49      159.47      9.64 o 
  -3   6   7       59.80       70.51      7.66 o 
  -2   6   7        2.47       13.95      8.81 o 
  -1   6   7       20.70       20.84      4.91 o 
   0   6   7      241.54      254.05     14.10 o 
   1   6   7       23.55       38.14      5.50 o 
   2   6   7       45.88       40.97      6.54 o 
   3   6   7       97.43       87.36      8.58 o 
   4   6   7       40.50       39.21      6.66 o 
   5   6   7      308.57      286.90     15.54 o 
   6   6   7       20.21       23.57      6.37 o 
   7   6   7        9.54        8.12      5.43 o 
   8   6   7        0.05       -1.87      4.86 o 
 -12   7   7        2.72       -7.10      6.20 o 
 -11   7   7        2.95       -7.78      6.88 o 
 -10   7   7        0.10       -6.46      4.63 o 
  -9   7   7        7.80       -1.89      4.94 o 
  -8   7   7        0.23        2.76      5.10 o 
  -7   7   7      478.87      475.07     23.51 o 
  -6   7   7      354.79      343.82     19.45 o 
  -5   7   7      900.15      925.39     37.04 o 
  -4   7   7        3.30       16.02      5.74 o 
  -3   7   7        0.01        1.30      4.44 o 
  -2   7   7       64.11       59.56      9.15 o 
  -1   7   7      150.23      153.91     11.12 o 
   0   7   7       12.77       18.07      5.48 o 
   1   7   7       10.51       12.43      5.31 o 
   2   7   7        8.87        0.46      4.88 o 
   3   7   7       62.50       81.31      8.59 o 
   4   7   7       19.02       18.57      5.99 o 
   5   7   7       21.52       17.55      5.89 o 
   6   7   7        6.63       10.11      5.47 o 
  -8   8   7       45.84       40.93      8.94 o 
  -7   8   7      208.21      203.76     16.08 o 
  -6   8   7       22.46       15.54      7.71 o 
  -5   8   7      115.17      125.18     12.81 o 
  -4   8   7       23.46       25.43      7.66 o 
  -3   8   7       11.40        4.28      5.08 o 
  -2   8   7        5.85        2.80      5.25 o 
  -1   8   7        3.34        4.95      5.68 o 
   0   8   7       71.65       76.12      8.54 o 
   1   8   7      106.80      110.76     19.15 o 
   2   8   7        2.24       10.03      5.70 o 
 -18   0   8      414.35      420.71     27.86 o 
 -17   0   8        3.21        9.98      8.39 o 
 -16   0   8      271.06      254.39     21.88 o 
 -15   0   8      742.79      723.66     38.39 o 
 -14   0   8       50.43       55.64     20.03 o 
 -13   0   8      229.48      183.77     23.74 o 
 -12   0   8       19.86       15.67      8.11 o 
 -11   0   8      533.13      633.23     33.76 o 
 -10   0   8        5.39       12.28      7.26 o 
  -9   0   8      581.66      566.92     31.77 o 
  -8   0   8        5.42       10.04      4.45 o 
  -7   0   8       73.86       92.21      8.99 o 
  -6   0   8       13.40        9.95      4.40 o 
  -5   0   8      332.30      326.67     15.91 o 
  -4   0   8      192.36      214.35     21.83 o 
  -3   0   8       76.92       99.46      8.76 o 
  -2   0   8      340.59      370.05     17.59 o 
  -1   0   8        9.34       -1.95      6.09 o 
   0   0   8       21.20       36.72      6.55 o 
   1   0   8      615.16      706.66     56.27 o 
   2   0   8     3808.24     3968.36    129.95 o 
   3   0   8        3.98       24.12      6.61 o 
   4   0   8     2436.63     2579.90    107.00 o 
   5   0   8        0.35        6.39      5.31 o 
   6   0   8      268.52      313.35     19.60 o 
   7   0   8      105.59       85.84     10.89 o 
   8   0   8       24.37       20.01      6.83 o 
   9   0   8       23.76        6.35      7.65 o 
  10   0   8       45.23       52.49     10.43 o 
  11   0   8      129.95      156.66     18.70 o 
 -17   1   8      101.59       99.06      9.98 o 
 -16   1   8      200.43      174.40     12.76 o 
 -15   1   8       26.43       46.32      7.52 o 
 -14   1   8       81.19       95.80     13.06 o 
 -13   1   8        3.75        6.07      5.12 o 
 -12   1   8        2.93        6.06      4.94 o 
 -11   1   8      241.42      219.42     13.95 o 
 -10   1   8       39.48       51.50      6.94 o 
  -9   1   8       26.07       32.27      4.74 o 
  -8   1   8       44.46       38.15      4.95 o 
  -7   1   8       61.48       58.33      4.86 o 
  -6   1   8      568.65      498.47     14.98 o 
  -5   1   8       13.73       23.58      4.08 o 
  -4   1   8       21.21       14.46      3.50 o 
  -3   1   8      221.39      231.07     10.92 o 
  -2   1   8       17.21       39.48      5.77 o 
  -1   1   8      327.30      359.59     12.22 o 
   0   1   8      421.19      468.28     22.57 o 
   1   1   8      322.18      348.34     18.49 o 
   2   1   8     1412.51     1380.36     34.96 o 
   3   1   8      317.97      354.79     13.22 o 
   4   1   8       76.07       67.79      6.75 o 
   5   1   8       75.08       75.66      6.44 o 
   6   1   8        0.54       -4.19      4.00 o 
   7   1   8       84.87       69.47      6.48 o 
   8   1   8       42.12       37.11      5.77 o 
   9   1   8       11.11       16.99      5.08 o 
  10   1   8       29.73       28.29      5.71 o 
  11   1   8        3.03        1.14      5.20 o 
 -17   2   8       14.32       13.21      5.99 o 
 -16   2   8       21.33       17.15      7.32 o 
 -15   2   8        0.96        4.01      5.33 o 
 -14   2   8        7.71       11.92      5.68 o 
 -13   2   8       18.62        6.51      5.26 o 
 -12   2   8       19.43       18.95      5.73 o 
 -11   2   8      150.56      164.94     11.42 o 
 -10   2   8       11.80        3.41      4.79 o 
  -9   2   8       97.55      102.19      7.47 o 
  -8   2   8      230.57      246.10     11.47 o 
  -7   2   8       20.84       18.53      4.24 o 
  -6   2   8      642.18      696.17     19.42 o 
  -5   2   8       39.40       46.04      6.79 o 
  -4   2   8      114.62      112.71      6.72 o 
  -3   2   8      109.05      122.99      9.83 o 
  -2   2   8       70.72      118.61      9.52 o 
  -1   2   8      182.00      192.02     12.09 o 
   0   2   8       23.91       39.84      7.21 o 
   1   2   8       93.90       92.30      6.69 o 
   2   2   8        7.59       10.69      3.77 o 
   3   2   8      127.08      109.47      9.17 o 
   4   2   8       13.94       10.13      3.94 o 
   5   2   8       27.81       23.88      4.91 o 
   6   2   8       71.88       76.86      6.73 o 
   7   2   8        0.04       -0.65      3.78 o 
   8   2   8       27.07       29.45      5.53 o 
   9   2   8        9.77       11.78      5.54 o 
  10   2   8      182.32      206.12     12.02 o 
  11   2   8      277.53      290.67     14.70 o 
 -16   3   8       61.37       36.27      7.24 o 
 -15   3   8        2.35        4.52      5.40 o 
 -14   3   8      122.30      156.51     14.04 o 
 -13   3   8        0.00        1.05      6.56 o 
 -12   3   8        1.46        4.92      4.94 o 
 -11   3   8        2.79        5.58      4.86 o 
 -10   3   8      106.95       87.10      8.17 o 
  -9   3   8      127.83      117.18      9.30 o 
  -8   3   8      158.05      146.13      8.98 o 
  -7   3   8        0.74        3.84      3.19 o 
  -6   3   8       55.26       53.42      5.74 o 
  -5   3   8       14.45       14.91      3.64 o 
  -4   3   8        7.34        8.29      3.46 o 
  -3   3   8      263.24      269.21     14.86 o 
  -2   3   8      150.88      192.90     30.66 o 
  -1   3   8      306.56      336.14     20.30 o 
   0   3   8      407.15      444.89     35.41 o 
   1   3   8       10.23       13.70      4.45 o 
   2   3   8        0.07       -1.05      3.51 o 
   3   3   8        4.58        6.00      4.73 o 
   4   3   8        3.03        2.80      2.86 o 
   5   3   8       51.48       27.48      4.32 o 
   6   3   8      153.96      132.10     10.50 o 
   7   3   8       20.43       12.76      3.80 o 
   8   3   8       66.67       56.21      9.65 o 
   9   3   8        0.15        0.58      3.47 o 
  10   3   8      118.30      133.09     11.15 o 
 -15   4   8      208.31      165.38     16.84 o 
 -14   4   8        0.00       -1.71      6.07 o 
 -13   4   8       19.20       18.56      6.92 o 
 -12   4   8       47.08       41.86      8.16 o 
 -11   4   8       14.18       11.07      4.94 o 
 -10   4   8       48.90       38.39      5.65 o 
  -9   4   8        4.07       -2.37      3.83 o 
  -8   4   8      361.19      312.66     14.08 o 
  -7   4   8       26.82       25.22      5.08 o 
  -6   4   8        2.02       -1.12      4.69 o 
  -5   4   8      188.84      166.78      8.55 o 
  -4   4   8       73.17       76.30      5.94 o 
  -3   4   8        5.75       18.54      4.86 o 
  -2   4   8        0.39       -1.46      2.50 o 
  -1   4   8       12.33       13.86      3.93 o 
   0   4   8      165.27      177.77      9.19 o 
   1   4   8       15.80       32.22      6.88 o 
   2   4   8      645.61      583.23     19.28 o 
   3   4   8       42.38       45.61      5.90 o 
   4   4   8      535.84      447.66     16.49 o 
   5   4   8        1.75        2.07      4.29 o 
   6   4   8       49.47       57.64      7.56 o 
   7   4   8        0.03        0.24      4.68 o 
   8   4   8       22.71       22.21      5.99 o 
   9   4   8       17.60       20.33      6.01 o 
 -14   5   8       38.88       32.41      7.04 o 
 -13   5   8       21.85       22.43      6.53 o 
 -12   5   8        0.02        1.03      5.17 o 
 -11   5   8        0.01       -5.97      3.98 o 
 -10   5   8      324.42      278.96     15.47 o 
  -9   5   8      267.74      256.35     14.13 o 
  -8   5   8      189.61      191.14     11.97 o 
  -7   5   8       80.24      109.20      8.40 o 
  -6   5   8      300.58      319.55     13.99 o 
  -5   5   8       80.38       98.29      9.97 o 
  -4   5   8       93.79      114.83      7.55 o 
  -3   5   8       17.08       26.45      5.78 o 
  -2   5   8       21.53       12.59      3.36 o 
  -1   5   8       19.73       25.22      5.23 o 
   0   5   8       64.86       78.72      8.33 o 
   1   5   8       57.66       79.40      8.25 o 
   2   5   8       90.07       88.90      9.34 o 
   3   5   8       46.13       45.88      6.77 o 
   4   5   8        8.89       10.53      5.08 o 
   5   5   8       51.16       45.68      6.98 o 
   6   5   8        0.02        3.25      4.76 o 
   7   5   8       58.20       67.15     10.15 o 
   8   5   8       20.94       28.45      8.94 o 
 -12   6   8        0.73       -3.16      3.83 o 
 -11   6   8       18.28       14.63      6.04 o 
 -10   6   8      121.40      110.61     10.04 o 
  -9   6   8       13.04       16.40      6.20 o 
  -8   6   8      331.40      369.77     19.97 o 
  -7   6   8      339.28      337.61     46.19 o 
  -6   6   8      891.74      904.06     36.12 o 
  -5   6   8      361.26      340.18     21.02 o 
  -4   6   8        0.14        7.71      5.32 o 
  -3   6   8       10.51        5.73      5.31 o 
  -2   6   8       45.49       20.42      7.86 o 
  -1   6   8       32.51       27.68      7.87 o 
   0   6   8      139.74      150.16     12.04 o 
   1   6   8       44.34       44.84      6.78 o 
   2   6   8        8.56        1.98      4.58 o 
   3   6   8       52.13       54.93     11.82 o 
   4   6   8       15.65       17.28      6.06 o 
   5   6   8       33.62       20.65      6.27 o 
   6   6   8        0.27       -6.03      4.86 o 
  -9   7   8       24.70       31.70      7.25 o 
  -8   7   8      151.19      141.91     11.57 o 
  -7   7   8       33.15       50.48      8.04 o 
  -6   7   8       27.71       27.62      8.26 o 
  -5   7   8       88.98       68.55      9.86 o 
  -4   7   8        3.80        2.77      5.31 o 
  -3   7   8        0.62       -0.01      5.75 o 
  -2   7   8        8.52        1.13      5.30 o 
  -1   7   8       45.65       47.26      7.70 o 
   0   7   8        3.62        6.14      5.15 o 
   1   7   8       39.85       36.56     12.40 o 
   2   7   8       57.73       61.35      8.26 o 
   3   7   8       57.14       77.17      8.93 o 
 -16   1   9        6.13        7.50      5.81 o 
 -15   1   9        6.28       -1.09      5.57 o 
 -14   1   9        5.70        5.82      5.75 o 
 -13   1   9        0.33        4.67      5.48 o 
 -12   1   9       74.61       64.82      8.46 o 
 -11   1   9       28.85       18.60      5.99 o 
 -10   1   9        1.96       -4.18      4.71 o 
  -9   1   9      221.43      207.73     13.18 o 
  -8   1   9      139.43      132.26      9.35 o 
  -7   1   9      115.92      102.04      7.73 o 
  -6   1   9        0.00        4.20      3.46 o 
  -5   1   9      526.66      524.96     16.10 o 
  -4   1   9        8.16       10.18      3.76 o 
  -3   1   9       98.91       95.53      7.62 o 
  -2   1   9      157.82      156.30      8.61 o 
  -1   1   9      319.05      311.55     12.17 o 
   0   1   9       97.38      113.67      7.58 o 
   1   1   9      778.08      789.86     22.49 o 
   2   1   9       25.67       24.64      5.06 o 
   3   1   9        0.05       -4.62      7.39 o 
   4   1   9       36.76       40.93      5.48 o 
   5   1   9        8.52        1.50      4.06 o 
   6   1   9        9.55       10.40      4.55 o 
   7   1   9       27.34       14.34      5.00 o 
   8   1   9       10.21       18.27      6.14 o 
   9   1   9       33.31       35.60      6.64 o 
 -15   2   9       10.13        4.92      5.86 o 
 -14   2   9       19.85       22.88      6.51 o 
 -13   2   9        2.38       -0.20      5.26 o 
 -12   2   9        6.24        8.09      5.66 o 
 -11   2   9      110.59      110.96     10.14 o 
 -10   2   9       88.51       89.17     10.20 o 
  -9   2   9        0.06       -3.25      4.68 o 
  -8   2   9       71.05       68.13      6.74 o 
  -7   2   9       81.77       92.38      7.55 o 
  -6   2   9      134.82      114.28      8.52 o 
  -5   2   9       31.71       44.63      5.12 o 
  -4   2   9       20.73       19.56      4.24 o 
  -3   2   9        0.16       -4.00      3.79 o 
  -2   2   9       18.81       18.41      4.20 o 
  -1   2   9      250.13      250.17     11.23 o 
   0   2   9       32.08       52.63      5.80 o 
   1   2   9       22.28       12.67      4.58 o 
   2   2   9        4.74       -0.84      5.01 o 
   3   2   9        0.54       -7.25      4.83 o 
   4   2   9       27.08       31.82      7.86 o 
   5   2   9        0.68       -2.30      4.62 o 
   6   2   9        8.43        6.96      4.70 o 
   7   2   9       36.15       33.87      6.98 o 
   8   2   9        5.76        9.76      5.10 o 
 -15   3   9        6.82        8.52      6.05 o 
 -14   3   9       13.08       14.67      6.18 o 
 -13   3   9       72.32       96.33     10.02 o 
 -12   3   9      154.38      170.38     15.43 o 
 -11   3   9       22.65       12.03      9.99 o 
 -10   3   9        3.48        3.43      5.52 o 
  -9   3   9      208.50      189.74     10.92 o 
  -8   3   9       22.29       21.69      5.19 o 
  -7   3   9       15.35        6.11      5.55 o 
  -6   3   9        4.28        0.92      4.15 o 
  -5   3   9       50.72       47.83      5.88 o 
  -4   3   9       46.41       54.08      6.02 o 
  -3   3   9       10.61       16.81      4.20 o 
  -2   3   9      175.49      163.52      8.92 o 
  -1   3   9        0.20        3.80      4.31 o 
   0   3   9        1.68       -4.48      3.60 o 
   1   3   9      116.77      106.11      7.76 o 
   2   3   9       23.37       12.88      5.19 o 
   3   3   9       14.07        4.67      4.98 o 
   4   3   9        7.91       11.88      4.31 o 
   5   3   9       13.29       17.99      4.90 o 
   6   3   9        1.76        7.72      4.53 o 
   7   3   9        8.06       -0.64      6.46 o 
 -13   4   9        3.57       -2.38      5.38 o 
 -12   4   9        3.33       -1.75      5.29 o 
 -11   4   9        0.98       -4.93      5.09 o 
 -10   4   9       99.83      119.18      9.37 o 
  -9   4   9      123.97      110.90      8.75 o 
  -8   4   9        3.54        3.12      4.23 o 
  -7   4   9       32.02       51.16      6.39 o 
  -6   4   9       34.79       22.02      5.32 o 
  -5   4   9        8.68       13.22      4.94 o 
  -4   4   9       30.37       36.61      5.13 o 
  -3   4   9       37.44       41.74      5.39 o 
  -2   4   9      150.25      147.79      9.77 o 
  -1   4   9       47.98       62.56      6.95 o 
   0   4   9       59.94       69.29      6.42 o 
   1   4   9      100.56       78.67      6.81 o 
   2   4   9        0.16        0.83      5.23 o 
   3   4   9        6.89       12.89      5.35 o 
   4   4   9       11.74        8.40      5.30 o 
   5   4   9       26.32       27.06      6.35 o 
   6   4   9       10.40        3.78      5.12 o 
 -12   5   9        0.50       -2.77      5.53 o 
 -11   5   9       13.60       19.38      6.72 o 
 -10   5   9      100.53       90.53      9.69 o 
  -9   5   9      284.78      294.91     16.12 o 
  -8   5   9      191.11      185.15     11.22 o 
  -7   5   9      111.27      107.17      8.76 o 
  -6   5   9        0.02        7.77      4.99 o 
  -5   5   9      161.90      167.53     12.25 o 
  -4   5   9       90.89      103.97     15.51 o 
  -3   5   9       88.79       83.55      7.77 o 
  -2   5   9       19.25       40.01      7.26 o 
  -1   5   9      140.60      143.84      9.92 o 
   0   5   9       70.47       77.14      7.61 o 
   1   5   9       53.44       43.78      7.15 o 
   2   5   9        6.37        6.85      5.43 o 
   3   5   9       22.41       21.05      6.81 o 
   4   5   9       63.44       70.29      8.80 o 
   5   5   9        6.58        4.00      5.03 o 
  -9   6   9        6.44        7.65      8.16 o 
  -8   6   9       91.04       90.38      9.86 o 
  -7   6   9       18.98       25.54      6.78 o 
  -6   6   9        2.16        9.25      6.14 o 
  -5   6   9        3.17        1.34      5.43 o 
  -4   6   9        3.26        1.27      5.42 o 
  -3   6   9        2.73       -1.23      5.49 o 
  -2   6   9       89.11       97.18      9.83 o 
  -1   6   9      238.98      251.18     14.61 o 
   0   6   9       49.11       73.53     33.80 o 
   1   6   9       53.67       47.38      7.42 o 
   2   6   9       60.72       53.49      9.83 o 
 -14   0  10       30.86       37.18     10.61 o 
 -13   0  10      236.96      232.41     21.82 o 
 -12   0  10       36.55       15.12     11.46 o 
 -11   0  10       50.14       45.17     10.47 o 
 -10   0  10      170.00      163.60     18.37 o 
  -9   0  10      359.63      366.26     26.14 o 
  -8   0  10        0.63       -3.34      7.13 o 
  -7   0  10       12.40       26.73      9.65 o 
  -6   0  10       58.14       65.90      8.70 o 
  -5   0  10      328.57      287.46     16.92 o 
  -4   0  10        1.07        3.58      3.98 o 
  -3   0  10      234.44      274.81     17.37 o 
  -2   0  10     2119.42     2196.56     75.88 o 
  -1   0  10       16.11       16.34      7.09 o 
   0   0  10      481.31      549.73     25.24 o 
   1   0  10      186.40      177.33     14.48 o 
   2   0  10      395.77      429.95     22.71 o 
   3   0  10       30.19       27.05     13.92 o 
   4   0  10       87.15       95.74     11.27 o 
   5   0  10       84.96      109.06     12.03 o 
   6   0  10        7.07        6.50      7.12 o 
 -14   1  10       15.28        9.19      6.58 o 
 -13   1  10        9.42        4.36      5.77 o 
 -12   1  10       11.62       18.57      6.44 o 
 -11   1  10       58.54       62.51      8.40 o 
 -10   1  10      123.26      103.76     11.58 o 
  -9   1  10       24.37       24.04      6.52 o 
  -8   1  10        0.11       -4.44      5.06 o 
  -7   1  10      124.97      107.57      8.49 o 
  -6   1  10        0.20       -1.34      4.33 o 
  -5   1  10      112.65      126.93     11.12 o 
  -4   1  10        5.41        3.80      4.17 o 
  -3   1  10       14.54       15.98      5.09 o 
  -2   1  10      544.72      517.28     17.00 o 
  -1   1  10       40.46       55.31      6.44 o 
   0   1  10      226.88      194.89     10.61 o 
   1   1  10        4.52        2.36      4.48 o 
   2   1  10        7.79        2.05      4.63 o 
   3   1  10      125.36      147.12     12.03 o 
   4   1  10        0.92        0.72      4.39 o 
   5   1  10       61.68       60.87      6.87 o 
   6   1  10      222.05      228.24     12.21 o 
 -13   2  10        7.82        4.43      5.91 o 
 -12   2  10      152.93      144.15     13.01 o 
 -11   2  10        0.03        1.39      5.71 o 
 -10   2  10       60.30       66.88      8.63 o 
  -9   2  10      110.84      111.48     10.56 o 
  -8   2  10       12.34        6.91      5.95 o 
  -7   2  10        0.27       -3.07      4.28 o 
  -6   2  10        1.70        5.70      4.18 o 
  -5   2  10      236.14      242.69     11.09 o 
  -4   2  10       22.85       26.88      4.94 o 
  -3   2  10        3.10        3.54      5.33 o 
  -2   2  10      119.84      125.81      8.47 o 
  -1   2  10       28.81       16.70      4.89 o 
   0   2  10        4.92       -0.71      4.28 o 
   1   2  10       10.69        3.28      4.52 o 
   2   2  10        1.42        1.60      4.61 o 
   3   2  10        0.21       -0.34      5.70 o 
   4   2  10       24.05       17.99      5.11 o 
   5   2  10       11.15        8.31      5.20 o 
 -12   3  10       68.99       63.62      8.73 o 
 -11   3  10        7.50        0.63      5.74 o 
 -10   3  10        2.29       -7.40      4.93 o 
  -9   3  10        5.86        3.65      5.74 o 
  -8   3  10       25.52       20.97      5.45 o 
  -7   3  10       35.93       21.42      8.01 o 
  -6   3  10        0.36       -3.61      4.35 o 
  -5   3  10       40.74       34.71      6.05 o 
  -4   3  10      130.21       84.13      7.75 o 
  -3   3  10       21.99       18.07      4.82 o 
  -2   3  10      114.00      108.48      7.92 o 
  -1   3  10       84.68       88.84      7.48 o 
   0   3  10        0.01       -3.52      4.11 o 
   1   3  10        2.30       -0.42      4.26 o 
   2   3  10        2.00        1.74      7.52 o 
   3   3  10        8.25       16.08      5.86 o 
   4   3  10        8.77       11.66      5.04 o 
 -10   4  10       27.25       39.45      8.01 o 
  -9   4  10       60.96       58.20      7.11 o 
  -8   4  10        4.34       -0.63      4.24 o 
  -7   4  10        3.17       -3.71      5.01 o 
  -6   4  10       67.80       60.80      7.96 o 
  -5   4  10        7.77        6.01      4.97 o 
  -4   4  10        2.95        0.22      4.90 o 
  -3   4  10       14.65       22.83      5.14 o 
  -2   4  10      630.29      629.18     21.77 o 
  -1   4  10       25.49       21.65      5.58 o 
   0   4  10       65.29       59.08      7.97 o 
   1   4  10       64.09       59.77      8.41 o 
   2   4  10        4.77        8.96      6.47 o 
  -7   5  10        0.89        0.53      5.75 o 
  -6   5  10      102.93       98.30     10.58 o 
  -5   5  10       24.11       21.90      7.98 o 
  -4   5  10        5.36        9.66      6.17 o 
  -3   5  10        0.87        4.58      5.99 o 
  -2   5  10      125.39      120.37     11.30 o 
  -1   5  10       17.35       19.85      6.21 o 
 -10   1  11        2.29        0.89      5.57 o 
  -9   1  11       19.07        9.94      7.81 o 
  -8   1  11        0.04       -4.82      5.39 o 
  -7   1  11       46.95       42.54      7.93 o 
  -6   1  11       47.32       38.32      7.85 o 
  -5   1  11      218.74      202.90     16.18 o 
  -4   1  11       54.71       66.31      6.81 o 
  -3   1  11      319.77      345.02     14.12 o 
  -2   1  11        8.61       16.57      5.69 o 
  -1   1  11       11.09       18.17      5.20 o 
   0   1  11        2.86       -0.79      4.66 o 
   1   1  11        6.31        0.00      4.92 o 
  -9   2  11        7.41       -0.37      5.84 o 
  -8   2  11       11.93       13.64      6.51 o 
  -7   2  11        0.29       -4.57      5.69 o 
  -6   2  11       38.10       20.29      8.25 o 
  -5   2  11      164.29      163.33     11.09 o 
  -4   2  11       86.46       92.91      8.75 o 
  -3   2  11      117.36      128.22     10.01 o 
  -2   2  11      138.47      136.04     11.34 o 
  -1   2  11        9.95       15.27      7.30 o 
   0   2  11       18.71       16.85      5.54 o 
  -7   3  11        9.60        3.52      3.97 o 
  -6   3  11       57.72       42.49      6.92 o 
  -5   3  11        5.30        3.21      5.07 o 
  -4   3  11        2.14        3.02      5.19 o 
  -3   3  11       49.87       49.11      7.26 o 
  -2   3  11        1.01        3.41      4.78 o 
                                                 
